# Supplementary material for: Dimethyl 7a-carbonyl-2-meth­oxy-7a,7a-bis­(triphenyl­phosphino)-7a-ruthena-1-benzofuran-4,7-dicarboxyl­ate
Source: Acta Crystallogr Sect E Struct Rep Online. 2008 Dec 13;65(Pt 1):m52. doi: 10.1107/S1600536808040944 (PMC2967895; doi:10.1107/S1600536808040944)
Supplement: Supplementary file 1 [file e-65-00m52-sup1.cif]

##############################################################################
###                                                                        ###
###        Electronic paper (Acta Crystallographica Section E)             ###
###                                                                        ###
##############################################################################
#                                                                            #
# This CIF contains the data in a paper accepted for publication in Acta     #
# Crystallographica Section E. It conforms to the requirements of Notes      #
# for Authors for Section E, and has been peer reviewed under the auspices   #
# of the IUCr Commission on Journals.                                        #
#                                                                            #
# Full details of the Crystallographic Information File format               #
# are given in the paper "The Crystallographic Information File (CIF):       #
# a New Standard Archive File for Crystallography" by S. R. Hall, F. H.      #
# Allen and I. D. Brown [Acta Cryst. (1991), A47, 655-685].                  #
#                                                                            #
# The current version of the core CIF dictionary is obtainable from          #
# ftp://ftp.iucr.org/pub/cif_core.dic. The current version number is 2.4.    #
#                                                                            #
# Software is freely available for graphical display of the structure(s) in  #
# this CIF.  For information consult the CIF home page http://www.iucr.org/  #
# cif/home.html                                                              #
#                                                                            #
# This file may be used for bona fide research purposes within the           #
# scientific community so long as proper attribution is given to the journal # 
# article from which it was obtained.                                        #
#                                                                            #
##############################################################################
                                             
data_global
_audit_creation_method     SHELXL-97
_journal_date_recd_electronic     2008-11-26
_journal_date_accepted     2008-12-04
_journal_name_full     'Acta Crystallographica, Section E'
_journal_year     2009
_journal_volume     65
_journal_issue      1
_journal_page_first     m52
_journal_page_last     m52
_journal_paper_category     QM
_journal_coeditor_code     LH2738
_publ_contact_author_name     'George R. Clark'
_publ_contact_author_address
;
Department of Chemistry
The University of Auckland
Private Bag 92019
Auckland
New Zealand
;
_publ_contact_author_email     'g.clark@auckland.ac.nz'
_publ_contact_author_fax     '0064 9 3737422'
_publ_contact_author_phone     '0064 9 3737599 Ext 88294'
_publ_section_title
;\
Dimethyl
7a-carbonyl-2-methoxy-7a,7a-bis(triphenylphosphino)-7a-ruthena-1-benzofuran-\
4,7-dicarboxylate
;
loop_
    _publ_author_name
    _publ_author_address
    'Clark, George R.'
;
Department of Chemistry
The University of Auckland
Private Bag 92019
Auckland
New Zealand
;
    'Roper, Warren R.'
;
Department of Chemistry
The University of Auckland
Private Bag 92019
Auckland
New Zealand
;
    'Tonei, Deborah M.'
;
Department of Chemistry
The University of Auckland
Private Bag 92019
Auckland
New Zealand
;
    'Wright, L. James'
;
Department of Chemistry
The University of Auckland
Private Bag 92019
Auckland
New Zealand
;
data_I
_audit_creation_method     SHELXL-97
_chemical_name_systematic
;
Dimethyl 7a-carbonyl-2-methoxy-7a,7a-bis(triphenylphosphino)-7a-ruthena-1-
benzofuran-4,7-dicarboxylate
;
_chemical_name_common     ?
_chemical_formula_moiety     'C49 H42 O7 P2 Ru'
_chemical_formula_sum     'C49 H42 O7 P2 Ru'
_chemical_formula_iupac     '[Ru (C12 H12 O6) (C18 H15 P)2 (CO)]'
_chemical_formula_weight     905.89
_chemical_melting_point     ?
_symmetry_cell_setting     Triclinic
_symmetry_space_group_name_H-M     'P -1'
_symmetry_space_group_name_Hall     -p_1
loop_
    _symmetry_equiv_pos_as_xyz
    'x, y, z'
    '-x, -y, -z'
_cell_length_a     12.1102(5)
_cell_length_b     13.2229(5)
_cell_length_c     13.4273(5)
_cell_angle_alpha     97.7460(10)
_cell_angle_beta     102.6160(10)
_cell_angle_gamma     93.3330(10)
_cell_volume     2070.54(14)
_cell_formula_units_Z     2
_cell_measurement_reflns_used     5960
_cell_measurement_theta_min     1.56
_cell_measurement_theta_max     26.44
_cell_measurement_temperature     85(2)
_exptl_crystal_description     block
_exptl_crystal_colour     purple
_exptl_crystal_size_max     0.28
_exptl_crystal_size_mid     0.22
_exptl_crystal_size_min     0.20
_exptl_crystal_density_diffrn     1.453
_exptl_crystal_density_meas     ?
_exptl_crystal_density_method     'not measured'
_exptl_crystal_F_000     932
_exptl_absorpt_coefficient_mu     0.510
_exptl_absorpt_correction_type     multi-scan
_exptl_absorpt_process_details     '(SADABS; Sheldrick, 1996)'
_exptl_absorpt_correction_T_min     0.806455
_exptl_absorpt_correction_T_max     0.921066
_exptl_special_details
;
;
_diffrn_ambient_temperature     85(2)
_diffrn_radiation_type     MoK\a
_diffrn_radiation_wavelength     0.71073
_diffrn_radiation_source     'fine-focus sealed tube'
_diffrn_radiation_monochromator     graphite
_diffrn_measurement_device_type     'Siemens SMART CCD'
_diffrn_measurement_method     'Area detector \w scans'
_diffrn_detector_area_resol_mean     ?
_diffrn_reflns_number     20010
_diffrn_reflns_av_R_equivalents     0.0278
_diffrn_reflns_av_sigmaI/netI     0.0476
_diffrn_reflns_theta_min     1.56
_diffrn_reflns_theta_max     26.44
_diffrn_reflns_theta_full     26.44
_diffrn_measured_fraction_theta_max     0.989
_diffrn_measured_fraction_theta_full     0.989
_diffrn_reflns_limit_h_min     -15
_diffrn_reflns_limit_h_max     14
_diffrn_reflns_limit_k_min     -16
_diffrn_reflns_limit_k_max     16
_diffrn_reflns_limit_l_min     0
_diffrn_reflns_limit_l_max     16
_diffrn_standards_number     0
_diffrn_standards_interval_count     0
_diffrn_standards_interval_time     0
_diffrn_standards_decay_%     0
_refine_special_details
;
Refinement of <i>F</i>^2^ against ALL reflections. The weighted <i>R</i>-factor
<i>wR</i> and goodness of fit <i>S</i> are based on <i>F</i>^2^, conventional
<i>R</i>-factors <i>R</i> are based on <i>F</i>, with <i>F</i> set to zero for
negative <i>F</i>^2^. The threshold expression of <i>F</i>^2^ >
\s(<i>F</i>^2^) is used only for calculating <i>R</i>-factors(gt) <i>etc</i>.
and is not relevant to the choice of reflections for refinement.
<i>R</i>-factors based on <i>F</i>^2^ are statistically about twice as large
as those based on <i>F</i>, and <i>R</i>- factors based on ALL data will be
even larger.
;
_reflns_number_total     8434
_reflns_number_gt     6871
_reflns_threshold_expression     I>2\s(I)
_refine_ls_structure_factor_coef     Fsqd
_refine_ls_matrix_type     full
_refine_ls_R_factor_all     0.0488
_refine_ls_R_factor_gt     0.0322
_refine_ls_wR_factor_gt     0.0645
_refine_ls_wR_factor_ref     0.0711
_refine_ls_goodness_of_fit_ref     1.038
_refine_ls_restrained_S_all     1.038
_refine_ls_number_reflns     8434
_refine_ls_number_parameters     532
_refine_ls_number_restraints     0
_refine_ls_hydrogen_treatment     constr
_refine_ls_weighting_scheme     calc
_refine_ls_weighting_details
          'calc w=1/[\s^2^(Fo^2^)+(0.022P)^2^+1.4641P] where P=(Fo^2^+2Fc^2^)/3'
_atom_sites_solution_hydrogens     geom
_atom_sites_solution_primary     direct
_atom_sites_solution_secondary     difmap
_refine_ls_shift/su_max     0.000
_refine_ls_shift/su_mean     0.000
_refine_diff_density_max     0.440
_refine_diff_density_min     -0.510
_refine_ls_extinction_method     none
_refine_ls_extinction_coef     ?
loop_
    _atom_type_symbol
    _atom_type_description
    _atom_type_scat_dispersion_real
    _atom_type_scat_dispersion_imag
    _atom_type_scat_source
    'C' 'C' 0.0030 0.0020
                         'International Tables Vol C Tables 4.2.6.8 and 6.1.1.4'
    'H' 'H' 0.0000 0.0000
                         'International Tables Vol C Tables 4.2.6.8 and 6.1.1.4'
    'O' 'O' 0.0110 0.0060
                         'International Tables Vol C Tables 4.2.6.8 and 6.1.1.4'
    'P' 'P' 0.1020 0.0940
                         'International Tables Vol C Tables 4.2.6.8 and 6.1.1.4'
    'Ru' 'Ru' -1.2590 0.8360
                         'International Tables Vol C Tables 4.2.6.8 and 6.1.1.4'
_computing_data_collection     'SMART (Siemens, 1995)'
_computing_cell_refinement     'SAINT (Siemens, 1995)'
_computing_data_reduction     'SAINT (Siemens, 1995)'
_computing_structure_solution     'SHELXS97 (Sheldrick, 2008)'
_computing_structure_refinement     'SHELXL97 (Sheldrick, 2008)'
_computing_molecular_graphics     'ORTEPIII (Burnett & Johnson, 1996)'
_computing_publication_material     'SHELXTL (Sheldrick, 2008)'
loop_
    _atom_site_type_symbol
    _atom_site_label
    _atom_site_fract_x
    _atom_site_fract_y
    _atom_site_fract_z
    _atom_site_U_iso_or_equiv
    _atom_site_adp_type
    _atom_site_calc_flag
    _atom_site_refinement_flags
    _atom_site_occupancy
    _atom_site_disorder_assembly
    _atom_site_disorder_group
    Ru Ru 0.216450(16) 0.201239(14) 0.215449(14) 0.01165(6) Uani d . 1 . .
    P P1 0.15355(5) 0.11361(4) 0.33937(4) 0.01214(13) Uani d . 1 . .
    P P2 0.27620(5) 0.30884(4) 0.10386(4) 0.01183(13) Uani d . 1 . .
    O O1 0.46834(15) 0.07527(12) 0.23988(13) 0.0231(4) Uani d . 1 . .
    O O2 0.56152(14) 0.23144(12) 0.26121(13) 0.0197(4) Uani d . 1 . .
    O O3 0.12784(15) 0.53793(13) 0.40538(13) 0.0232(4) Uani d . 1 . .
    O O4 0.26131(15) 0.51234(13) 0.54176(12) 0.0210(4) Uani d . 1 . .
    O O5 -0.11237(14) 0.29881(13) 0.14179(13) 0.0194(4) Uani d . 1 . .
    O O6 0.03690(13) 0.20657(12) 0.13497(11) 0.0143(3) Uani d . 1 . .
    O O7 0.23080(15) -0.01145(13) 0.10036(13) 0.0244(4) Uani d . 1 . .
    C C1 0.3802(2) 0.22584(17) 0.29898(17) 0.0136(5) Uani d . 1 . .
    C C2 0.4191(2) 0.30178(17) 0.38134(17) 0.0148(5) Uani d . 1 . .
    H H2 0.4956 0.3043 0.4136 0.018 Uiso calc R 1 . .
    C C3 0.3557(2) 0.37805(17) 0.42395(17) 0.0151(5) Uani d . 1 . .
    H H3 0.3942 0.4191 0.4849 0.018 Uiso calc R 1 . .
    C C4 0.2460(2) 0.39826(17) 0.38648(17) 0.0133(5) Uani d . 1 . .
    C C5 0.1714(2) 0.33467(17) 0.29668(17) 0.0133(5) Uani d . 1 . .
    C C6 0.0607(2) 0.35233(17) 0.26249(17) 0.0150(5) Uani d . 1 . .
    H H6 0.0290 0.4073 0.2931 0.018 Uiso calc R 1 . .
    C C7 -0.0038(2) 0.28123(18) 0.17665(17) 0.0153(5) Uani d . 1 . .
    C C8 0.4716(2) 0.16743(18) 0.26509(17) 0.0164(5) Uani d . 1 . .
    C C9 0.6523(2) 0.1826(2) 0.2262(2) 0.0304(7) Uani d . 1 . .
    H H9A 0.7119 0.2337 0.2260 0.046 Uiso calc R 1 . .
    H H9B 0.6241 0.1462 0.1576 0.046 Uiso calc R 1 . .
    H H9C 0.6815 0.1355 0.2718 0.046 Uiso calc R 1 . .
    C C10 0.2040(2) 0.48872(17) 0.44205(18) 0.0151(5) Uani d . 1 . .
    C C11 0.2193(2) 0.5936(2) 0.60212(19) 0.0273(6) Uani d . 1 . .
    H H11A 0.2649 0.6051 0.6714 0.041 Uiso calc R 1 . .
    H H11B 0.1419 0.5746 0.6031 0.041 Uiso calc R 1 . .
    H H11C 0.2232 0.6552 0.5720 0.041 Uiso calc R 1 . .
    C C12 -0.1756(2) 0.2300(2) 0.05143(19) 0.0243(6) Uani d . 1 . .
    H H12A -0.2517 0.2492 0.0329 0.036 Uiso calc R 1 . .
    H H12B -0.1775 0.1610 0.0665 0.036 Uiso calc R 1 . .
    H H12C -0.1393 0.2341 -0.0049 0.036 Uiso calc R 1 . .
    C C13 0.2325(2) 0.07083(18) 0.14256(18) 0.0152(5) Uani d . 1 . .
    C C21 0.1726(2) 0.18875(17) 0.46847(17) 0.0139(5) Uani d . 1 . .
    C C22 0.2708(2) 0.18608(18) 0.54457(18) 0.0170(5) Uani d . 1 . .
    H H22 0.3264 0.1442 0.5307 0.020 Uiso calc R 1 . .
    C C23 0.2864(2) 0.24553(18) 0.64120(18) 0.0203(5) Uani d . 1 . .
    H H23 0.3522 0.2428 0.6913 0.024 Uiso calc R 1 . .
    C C24 0.2055(2) 0.30838(19) 0.66338(19) 0.0233(6) Uani d . 1 . .
    H H24 0.2157 0.3467 0.7286 0.028 Uiso calc R 1 . .
    C C25 0.1084(2) 0.31427(18) 0.58767(19) 0.0203(5) Uani d . 1 . .
    H H25 0.0543 0.3577 0.6018 0.024 Uiso calc R 1 . .
    C C26 0.0922(2) 0.25548(17) 0.49108(18) 0.0160(5) Uani d . 1 . .
    H H26 0.0273 0.2603 0.4407 0.019 Uiso calc R 1 . .
    C C31 0.2151(2) -0.00574(17) 0.37078(17) 0.0146(5) Uani d . 1 . .
    C C32 0.3329(2) -0.00963(19) 0.38983(19) 0.0204(5) Uani d . 1 . .
    H H32 0.3787 0.0449 0.3790 0.024 Uiso calc R 1 . .
    C C33 0.3820(2) -0.09495(19) 0.4250(2) 0.0242(6) Uani d . 1 . .
    H H33 0.4605 -0.0964 0.4387 0.029 Uiso calc R 1 . .
    C C34 0.3147(2) -0.17755(18) 0.43951(19) 0.0217(6) Uani d . 1 . .
    H H34 0.3480 -0.2334 0.4646 0.026 Uiso calc R 1 . .
    C C35 0.1978(2) -0.17655(18) 0.41653(18) 0.0203(5) Uani d . 1 . .
    H H35 0.1523 -0.2329 0.4239 0.024 Uiso calc R 1 . .
    C C36 0.1480(2) -0.09131(18) 0.38229(17) 0.0180(5) Uani d . 1 . .
    H H36 0.0694 -0.0913 0.3669 0.022 Uiso calc R 1 . .
    C C41 0.0027(2) 0.06660(17) 0.30360(17) 0.0141(5) Uani d . 1 . .
    C C42 -0.0622(2) 0.05808(18) 0.37681(18) 0.0168(5) Uani d . 1 . .
    H H42 -0.0323 0.0867 0.4453 0.020 Uiso calc R 1 . .
    C C43 -0.1705(2) 0.00757(18) 0.34865(19) 0.0212(5) Uani d . 1 . .
    H H43 -0.2127 0.0024 0.3982 0.025 Uiso calc R 1 . .
    C C44 -0.2159(2) -0.03522(19) 0.24688(19) 0.0220(6) Uani d . 1 . .
    H H44 -0.2884 -0.0693 0.2281 0.026 Uiso calc R 1 . .
    C C45 -0.1530(2) -0.02715(18) 0.17315(19) 0.0196(5) Uani d . 1 . .
    H H45 -0.1838 -0.0555 0.1047 0.023 Uiso calc R 1 . .
    C C46 -0.0442(2) 0.02310(17) 0.20093(18) 0.0165(5) Uani d . 1 . .
    H H46 -0.0024 0.0278 0.1511 0.020 Uiso calc R 1 . .
    C C51 0.38367(19) 0.26988(18) 0.03145(17) 0.0149(5) Uani d . 1 . .
    C C52 0.4375(2) 0.34274(19) -0.01348(18) 0.0195(5) Uani d . 1 . .
    H H52 0.4234 0.4112 -0.0014 0.023 Uiso calc R 1 . .
    C C53 0.5115(2) 0.3138(2) -0.07585(19) 0.0231(6) Uani d . 1 . .
    H H53 0.5484 0.3631 -0.1035 0.028 Uiso calc R 1 . .
    C C54 0.5305(2) 0.2114(2) -0.09690(18) 0.0223(6) Uani d . 1 . .
    H H54 0.5781 0.1917 -0.1404 0.027 Uiso calc R 1 . .
    C C55 0.4783(2) 0.13849(19) -0.05308(19) 0.0215(6) Uani d . 1 . .
    H H55 0.4915 0.0699 -0.0666 0.026 Uiso calc R 1 . .
    C C56 0.4061(2) 0.16786(18) 0.01122(18) 0.0172(5) Uani d . 1 . .
    H H56 0.3724 0.1186 0.0412 0.021 Uiso calc R 1 . .
    C C61 0.3378(2) 0.43490(17) 0.17463(17) 0.0132(5) Uani d . 1 . .
    C C62 0.4539(2) 0.44975(18) 0.22122(17) 0.0155(5) Uani d . 1 . .
    H H62 0.5009 0.3988 0.2081 0.019 Uiso calc R 1 . .
    C C63 0.4998(2) 0.53969(18) 0.28686(18) 0.0172(5) Uani d . 1 . .
    H H63 0.5768 0.5482 0.3185 0.021 Uiso calc R 1 . .
    C C64 0.4307(2) 0.61687(18) 0.30531(18) 0.0185(5) Uani d . 1 . .
    H H64 0.4615 0.6774 0.3488 0.022 Uiso calc R 1 . .
    C C65 0.3157(2) 0.60363(17) 0.25872(18) 0.0171(5) Uani d . 1 . .
    H H65 0.2696 0.6557 0.2705 0.021 Uiso calc R 1 . .
    C C66 0.2690(2) 0.51291(17) 0.19447(17) 0.0159(5) Uani d . 1 . .
    H H66 0.1915 0.5041 0.1645 0.019 Uiso calc R 1 . .
    C C71 0.1656(2) 0.33729(17) -0.00414(17) 0.0144(5) Uani d . 1 . .
    C C72 0.1657(2) 0.43049(19) -0.04171(18) 0.0201(5) Uani d . 1 . .
    H H72 0.2205 0.4837 -0.0086 0.024 Uiso calc R 1 . .
    C C73 0.0844(2) 0.4447(2) -0.12838(19) 0.0230(6) Uani d . 1 . .
    H H73 0.0841 0.5077 -0.1521 0.028 Uiso calc R 1 . .
    C C74 0.0037(2) 0.3651(2) -0.17950(19) 0.0235(6) Uani d . 1 . .
    H H74 -0.0506 0.3745 -0.2374 0.028 Uiso calc R 1 . .
    C C75 0.0044(2) 0.2714(2) -0.14401(18) 0.0214(6) Uani d . 1 . .
    H H75 -0.0489 0.2176 -0.1787 0.026 Uiso calc R 1 . .
    C C76 0.0843(2) 0.25779(18) -0.05686(17) 0.0161(5) Uani d . 1 . .
    H H76 0.0838 0.1949 -0.0332 0.019 Uiso calc R 1 . .
loop_
    _atom_site_aniso_label
    _atom_site_aniso_U_11
    _atom_site_aniso_U_22
    _atom_site_aniso_U_33
    _atom_site_aniso_U_12
    _atom_site_aniso_U_13
    _atom_site_aniso_U_23
    Ru 0.01137(10) 0.01228(9) 0.01083(9) 0.00130(7) 0.00208(7) 0.00070(7)
    P1 0.0119(3) 0.0124(3) 0.0115(3) 0.0009(2) 0.0017(2) 0.0017(2)
    P2 0.0116(3) 0.0131(3) 0.0105(3) 0.0014(2) 0.0019(2) 0.0014(2)
    O1 0.0226(10) 0.0171(9) 0.0299(10) 0.0043(7) 0.0076(8) 0.0006(8)
    O2 0.0134(9) 0.0197(9) 0.0259(9) 0.0021(7) 0.0073(7) -0.0017(7)
    O3 0.0259(10) 0.0210(9) 0.0206(9) 0.0107(8) 0.0012(8) -0.0010(7)
    O4 0.0249(10) 0.0211(9) 0.0137(8) 0.0077(7) 0.0003(7) -0.0053(7)
    O5 0.0104(9) 0.0228(9) 0.0218(9) 0.0017(7) -0.0012(7) -0.0004(7)
    O6 0.0133(9) 0.0172(8) 0.0114(8) 0.0010(7) 0.0013(7) 0.0010(7)
    O7 0.0305(11) 0.0170(9) 0.0240(10) -0.0009(8) 0.0078(8) -0.0037(8)
    C1 0.0142(12) 0.0151(11) 0.0124(11) 0.0021(9) 0.0032(9) 0.0044(9)
    C2 0.0105(12) 0.0202(12) 0.0134(11) 0.0021(9) 0.0002(9) 0.0052(10)
    C3 0.0198(13) 0.0153(11) 0.0092(11) -0.0014(10) 0.0021(10) 0.0016(9)
    C4 0.0151(12) 0.0125(11) 0.0129(11) 0.0007(9) 0.0037(9) 0.0036(9)
    C5 0.0161(12) 0.0145(11) 0.0101(11) -0.0003(9) 0.0030(9) 0.0049(9)
    C6 0.0151(13) 0.0154(11) 0.0146(12) 0.0015(9) 0.0046(10) 0.0009(9)
    C7 0.0124(12) 0.0209(12) 0.0141(11) 0.0012(10) 0.0032(10) 0.0080(10)
    C8 0.0132(12) 0.0208(13) 0.0131(12) 0.0021(10) -0.0011(10) 0.0016(10)
    C9 0.0175(14) 0.0331(16) 0.0389(17) 0.0047(12) 0.0111(12) -0.0093(13)
    C10 0.0153(13) 0.0137(11) 0.0154(12) -0.0027(9) 0.0038(10) 0.0004(9)
    C11 0.0376(17) 0.0237(14) 0.0183(13) 0.0090(12) 0.0056(12) -0.0061(11)
    C12 0.0133(13) 0.0323(15) 0.0220(13) -0.0004(11) -0.0031(10) -0.0014(11)
    C13 0.0125(12) 0.0191(13) 0.0149(12) 0.0017(9) 0.0035(10) 0.0054(10)
    C21 0.0181(13) 0.0125(11) 0.0119(11) -0.0016(9) 0.0054(10) 0.0029(9)
    C22 0.0160(13) 0.0168(12) 0.0185(12) -0.0005(10) 0.0055(10) 0.0022(10)
    C23 0.0206(14) 0.0226(13) 0.0142(12) -0.0068(10) -0.0008(10) 0.0029(10)
    C24 0.0290(15) 0.0236(13) 0.0159(12) -0.0053(11) 0.0080(11) -0.0039(10)
    C25 0.0236(14) 0.0169(12) 0.0220(13) -0.0009(10) 0.0116(11) -0.0006(10)
    C26 0.0185(13) 0.0148(11) 0.0154(12) -0.0007(10) 0.0051(10) 0.0037(9)
    C31 0.0171(13) 0.0146(11) 0.0117(11) 0.0020(10) 0.0031(10) 0.0003(9)
    C32 0.0194(14) 0.0181(12) 0.0241(13) 0.0016(10) 0.0057(11) 0.0039(10)
    C33 0.0198(14) 0.0255(14) 0.0275(14) 0.0077(11) 0.0039(11) 0.0048(11)
    C34 0.0292(15) 0.0147(12) 0.0218(13) 0.0082(11) 0.0059(11) 0.0021(10)
    C35 0.0266(15) 0.0144(12) 0.0191(13) 0.0009(10) 0.0051(11) 0.0004(10)
    C36 0.0209(13) 0.0174(12) 0.0145(12) 0.0030(10) 0.0026(10) 0.0003(10)
    C41 0.0136(12) 0.0134(11) 0.0150(12) 0.0007(9) 0.0014(9) 0.0039(9)
    C42 0.0182(13) 0.0166(12) 0.0153(12) 0.0014(10) 0.0031(10) 0.0029(10)
    C43 0.0195(14) 0.0215(13) 0.0237(13) -0.0014(10) 0.0067(11) 0.0059(11)
    C44 0.0154(13) 0.0214(13) 0.0268(14) -0.0044(10) 0.0007(11) 0.0044(11)
    C45 0.0191(13) 0.0181(12) 0.0176(12) -0.0015(10) -0.0015(10) -0.0001(10)
    C46 0.0180(13) 0.0153(12) 0.0173(12) 0.0008(10) 0.0051(10) 0.0047(10)
    C51 0.0105(12) 0.0217(12) 0.0110(11) 0.0019(10) 0.0003(9) 0.0007(10)
    C52 0.0216(14) 0.0207(13) 0.0164(12) 0.0030(10) 0.0043(10) 0.0027(10)
    C53 0.0222(14) 0.0321(15) 0.0175(13) 0.0020(11) 0.0077(11) 0.0076(11)
    C54 0.0147(13) 0.0370(15) 0.0148(12) 0.0045(11) 0.0039(10) 0.0004(11)
    C55 0.0192(14) 0.0225(13) 0.0202(13) 0.0048(11) 0.0022(11) -0.0029(11)
    C56 0.0151(13) 0.0191(12) 0.0159(12) 0.0005(10) 0.0023(10) 0.0001(10)
    C61 0.0138(12) 0.0144(11) 0.0114(11) -0.0015(9) 0.0029(9) 0.0029(9)
    C62 0.0174(13) 0.0177(12) 0.0121(11) 0.0005(10) 0.0031(10) 0.0059(9)
    C63 0.0171(13) 0.0190(12) 0.0149(12) -0.0034(10) 0.0027(10) 0.0036(10)
    C64 0.0232(14) 0.0154(12) 0.0162(12) -0.0051(10) 0.0068(10) -0.0011(10)
    C65 0.0197(13) 0.0141(11) 0.0187(12) 0.0010(10) 0.0077(10) 0.0012(10)
    C66 0.0162(13) 0.0184(12) 0.0143(12) 0.0002(10) 0.0055(10) 0.0035(10)
    C71 0.0156(12) 0.0170(12) 0.0103(11) 0.0029(9) 0.0030(9) 0.0006(9)
    C72 0.0227(14) 0.0190(12) 0.0180(12) 0.0042(10) 0.0033(11) 0.0018(10)
    C73 0.0275(15) 0.0219(13) 0.0201(13) 0.0106(11) 0.0024(11) 0.0064(11)
    C74 0.0172(14) 0.0406(16) 0.0126(12) 0.0115(12) 0.0012(10) 0.0029(11)
    C75 0.0166(13) 0.0313(14) 0.0141(12) -0.0006(11) 0.0032(10) -0.0027(11)
    C76 0.0169(13) 0.0202(12) 0.0106(11) 0.0010(10) 0.0027(10) 0.0014(9)
_geom_special_details
;
All e.s.d.'s (except the e.s.d. in the dihedral angle between two l.s. planes)
are estimated using the full covariance matrix. The cell e.s.d.'s are taken
into account individually in the estimation of e.s.d.'s in distances, angles
and torsion angles; correlations between e.s.d.'s in cell parameters are only
used when they are defined by crystal symmetry. An approximate (isotropic)
treatment of cell e.s.d.'s is used for estimating e.s.d.'s involving l.s.
planes.
;
loop_
    _geom_bond_atom_site_label_1
    _geom_bond_atom_site_label_2
    _geom_bond_site_symmetry_2
    _geom_bond_distance
    _geom_bond_publ_flag
    Ru C13 . 1.907(2) y
    Ru C1 . 2.038(2) y
    Ru C5 . 2.110(2) y
    Ru O6 . 2.2164(16) y
    Ru P1 . 2.3796(6) y
    Ru P2 . 2.3919(6) y
    P1 C41 . 1.833(2) ?
    P1 C21 . 1.838(2) ?
    P1 C31 . 1.845(2) ?
    P2 C61 . 1.832(2) ?
    P2 C71 . 1.842(2) ?
    P2 C51 . 1.844(2) ?
    O1 C8 . 1.216(3) ?
    O2 C8 . 1.354(3) ?
    O2 C9 . 1.440(3) ?
    O3 C10 . 1.214(3) ?
    O4 C10 . 1.352(3) ?
    O4 C11 . 1.442(3) ?
    O5 C7 . 1.341(3) ?
    O5 C12 . 1.450(3) ?
    O6 C7 . 1.248(3) ?
    O7 C13 . 1.154(3) ?
    C1 C2 . 1.368(3) ?
    C1 C8 . 1.501(3) ?
    C2 C3 . 1.435(3) ?
    C2 H2 . 0.9300 ?
    C3 C4 . 1.370(3) ?
    C3 H3 . 0.9300 ?
    C4 C5 . 1.463(3) ?
    C4 C10 . 1.497(3) ?
    C5 C6 . 1.363(3) ?
    C6 C7 . 1.432(3) ?
    C6 H6 . 0.9300 ?
    C9 H9A . 0.9600 ?
    C9 H9B . 0.9600 ?
    C9 H9C . 0.9600 ?
    C11 H11A . 0.9600 ?
    C11 H11B . 0.9600 ?
    C11 H11C . 0.9600 ?
    C12 H12A . 0.9600 ?
    C12 H12B . 0.9600 ?
    C12 H12C . 0.9600 ?
    C21 C22 . 1.394(3) ?
    C21 C26 . 1.406(3) ?
    C22 C23 . 1.392(3) ?
    C22 H22 . 0.9300 ?
    C23 C24 . 1.377(4) ?
    C23 H23 . 0.9300 ?
    C24 C25 . 1.390(4) ?
    C24 H24 . 0.9300 ?
    C25 C26 . 1.387(3) ?
    C25 H25 . 0.9300 ?
    C26 H26 . 0.9300 ?
    C31 C32 . 1.398(3) ?
    C31 C36 . 1.400(3) ?
    C32 C33 . 1.396(3) ?
    C32 H32 . 0.9300 ?
    C33 C34 . 1.385(4) ?
    C33 H33 . 0.9300 ?
    C34 C35 . 1.383(4) ?
    C34 H34 . 0.9300 ?
    C35 C36 . 1.394(3) ?
    C35 H35 . 0.9300 ?
    C36 H36 . 0.9300 ?
    C41 C42 . 1.397(3) ?
    C41 C46 . 1.400(3) ?
    C42 C43 . 1.387(3) ?
    C42 H42 . 0.9300 ?
    C43 C44 . 1.385(3) ?
    C43 H43 . 0.9300 ?
    C44 C45 . 1.385(4) ?
    C44 H44 . 0.9300 ?
    C45 C46 . 1.391(3) ?
    C45 H45 . 0.9300 ?
    C46 H46 . 0.9300 ?
    C51 C56 . 1.394(3) ?
    C51 C52 . 1.404(3) ?
    C52 C53 . 1.391(3) ?
    C52 H52 . 0.9300 ?
    C53 C54 . 1.389(4) ?
    C53 H53 . 0.9300 ?
    C54 C55 . 1.385(4) ?
    C54 H54 . 0.9300 ?
    C55 C56 . 1.392(3) ?
    C55 H55 . 0.9300 ?
    C56 H56 . 0.9300 ?
    C61 C66 . 1.397(3) ?
    C61 C62 . 1.399(3) ?
    C62 C63 . 1.388(3) ?
    C62 H62 . 0.9300 ?
    C63 C64 . 1.387(3) ?
    C63 H63 . 0.9300 ?
    C64 C65 . 1.388(3) ?
    C64 H64 . 0.9300 ?
    C65 C66 . 1.390(3) ?
    C65 H65 . 0.9300 ?
    C66 H66 . 0.9300 ?
    C71 C72 . 1.393(3) ?
    C71 C76 . 1.397(3) ?
    C72 C73 . 1.392(3) ?
    C72 H72 . 0.9300 ?
    C73 C74 . 1.389(4) ?
    C73 H73 . 0.9300 ?
    C74 C75 . 1.386(4) ?
    C74 H74 . 0.9300 ?
    C75 C76 . 1.386(3) ?
    C75 H75 . 0.9300 ?
    C76 H76 . 0.9300 ?
loop_
    _geom_angle_atom_site_label_1
    _geom_angle_atom_site_label_2
    _geom_angle_atom_site_label_3
    _geom_angle_site_symmetry_1
    _geom_angle_site_symmetry_3
    _geom_angle
    _geom_angle_publ_flag
    C13 Ru C1 . . 95.87(9) ?
    C13 Ru C5 . . 170.35(9) ?
    C1 Ru C5 . . 91.76(9) ?
    C13 Ru O6 . . 94.98(8) ?
    C1 Ru O6 . . 168.84(7) ?
    C5 Ru O6 . . 77.73(7) ?
    C13 Ru P1 . . 88.00(7) ?
    C1 Ru P1 . . 93.61(6) ?
    C5 Ru P1 . . 85.63(6) ?
    O6 Ru P1 . . 89.36(4) ?
    C13 Ru P2 . . 99.24(7) ?
    C1 Ru P2 . . 85.74(6) ?
    C5 Ru P2 . . 87.18(6) ?
    O6 Ru P2 . . 89.96(4) ?
    P1 Ru P2 . . 172.76(2) ?
    C41 P1 C21 . . 104.31(11) ?
    C41 P1 C31 . . 99.28(10) ?
    C21 P1 C31 . . 101.54(10) ?
    C41 P1 Ru . . 114.53(8) ?
    C21 P1 Ru . . 115.29(7) ?
    C31 P1 Ru . . 119.49(8) ?
    C61 P2 C71 . . 104.49(10) ?
    C61 P2 C51 . . 102.69(11) ?
    C71 P2 C51 . . 98.77(10) ?
    C61 P2 Ru . . 111.47(7) ?
    C71 P2 Ru . . 116.69(8) ?
    C51 P2 Ru . . 120.55(8) ?
    C8 O2 C9 . . 115.36(19) ?
    C10 O4 C11 . . 115.26(19) ?
    C7 O5 C12 . . 116.16(18) ?
    C7 O6 Ru . . 110.09(14) ?
    C2 C1 C8 . . 114.3(2) ?
    C2 C1 Ru . . 124.54(17) ?
    C8 C1 Ru . . 120.77(16) ?
    C1 C2 C3 . . 127.7(2) ?
    C1 C2 H2 . . 116.1 ?
    C3 C2 H2 . . 116.1 ?
    C4 C3 C2 . . 128.4(2) ?
    C4 C3 H3 . . 115.8 ?
    C2 C3 H3 . . 115.8 ?
    C3 C4 C5 . . 122.2(2) ?
    C3 C4 C10 . . 117.1(2) ?
    C5 C4 C10 . . 120.7(2) ?
    C6 C5 C4 . . 122.0(2) ?
    C6 C5 Ru . . 113.07(16) ?
    C4 C5 Ru . . 124.71(16) ?
    C5 C6 C7 . . 116.0(2) ?
    C5 C6 H6 . . 122.0 ?
    C7 C6 H6 . . 122.0 ?
    O6 C7 O5 . . 120.6(2) ?
    O6 C7 C6 . . 123.1(2) ?
    O5 C7 C6 . . 116.3(2) ?
    O1 C8 O2 . . 121.8(2) ?
    O1 C8 C1 . . 126.9(2) ?
    O2 C8 C1 . . 111.25(19) ?
    O2 C9 H9A . . 109.5 ?
    O2 C9 H9B . . 109.5 ?
    H9A C9 H9B . . 109.5 ?
    O2 C9 H9C . . 109.5 ?
    H9A C9 H9C . . 109.5 ?
    H9B C9 H9C . . 109.5 ?
    O3 C10 O4 . . 121.5(2) ?
    O3 C10 C4 . . 126.2(2) ?
    O4 C10 C4 . . 112.3(2) ?
    O4 C11 H11A . . 109.5 ?
    O4 C11 H11B . . 109.5 ?
    H11A C11 H11B . . 109.5 ?
    O4 C11 H11C . . 109.5 ?
    H11A C11 H11C . . 109.5 ?
    H11B C11 H11C . . 109.5 ?
    O5 C12 H12A . . 109.5 ?
    O5 C12 H12B . . 109.5 ?
    H12A C12 H12B . . 109.5 ?
    O5 C12 H12C . . 109.5 ?
    H12A C12 H12C . . 109.5 ?
    H12B C12 H12C . . 109.5 ?
    O7 C13 Ru . . 172.5(2) ?
    C22 C21 C26 . . 118.1(2) ?
    C22 C21 P1 . . 120.81(18) ?
    C26 C21 P1 . . 120.95(17) ?
    C23 C22 C21 . . 120.6(2) ?
    C23 C22 H22 . . 119.7 ?
    C21 C22 H22 . . 119.7 ?
    C24 C23 C22 . . 120.7(2) ?
    C24 C23 H23 . . 119.6 ?
    C22 C23 H23 . . 119.6 ?
    C23 C24 C25 . . 119.6(2) ?
    C23 C24 H24 . . 120.2 ?
    C25 C24 H24 . . 120.2 ?
    C26 C25 C24 . . 120.1(2) ?
    C26 C25 H25 . . 119.9 ?
    C24 C25 H25 . . 119.9 ?
    C25 C26 C21 . . 120.8(2) ?
    C25 C26 H26 . . 119.6 ?
    C21 C26 H26 . . 119.6 ?
    C32 C31 C36 . . 118.5(2) ?
    C32 C31 P1 . . 119.50(18) ?
    C36 C31 P1 . . 121.94(18) ?
    C33 C32 C31 . . 120.3(2) ?
    C33 C32 H32 . . 119.9 ?
    C31 C32 H32 . . 119.9 ?
    C34 C33 C32 . . 120.5(2) ?
    C34 C33 H33 . . 119.7 ?
    C32 C33 H33 . . 119.7 ?
    C35 C34 C33 . . 119.7(2) ?
    C35 C34 H34 . . 120.1 ?
    C33 C34 H34 . . 120.1 ?
    C34 C35 C36 . . 120.2(2) ?
    C34 C35 H35 . . 119.9 ?
    C36 C35 H35 . . 119.9 ?
    C35 C36 C31 . . 120.8(2) ?
    C35 C36 H36 . . 119.6 ?
    C31 C36 H36 . . 119.6 ?
    C42 C41 C46 . . 118.5(2) ?
    C42 C41 P1 . . 122.52(17) ?
    C46 C41 P1 . . 118.21(18) ?
    C43 C42 C41 . . 120.9(2) ?
    C43 C42 H42 . . 119.6 ?
    C41 C42 H42 . . 119.6 ?
    C44 C43 C42 . . 120.1(2) ?
    C44 C43 H43 . . 120.0 ?
    C42 C43 H43 . . 120.0 ?
    C43 C44 C45 . . 119.9(2) ?
    C43 C44 H44 . . 120.1 ?
    C45 C44 H44 . . 120.1 ?
    C44 C45 C46 . . 120.3(2) ?
    C44 C45 H45 . . 119.8 ?
    C46 C45 H45 . . 119.8 ?
    C45 C46 C41 . . 120.3(2) ?
    C45 C46 H46 . . 119.8 ?
    C41 C46 H46 . . 119.8 ?
    C56 C51 C52 . . 118.1(2) ?
    C56 C51 P2 . . 122.01(18) ?
    C52 C51 P2 . . 119.59(18) ?
    C53 C52 C51 . . 120.8(2) ?
    C53 C52 H52 . . 119.6 ?
    C51 C52 H52 . . 119.6 ?
    C54 C53 C52 . . 120.0(2) ?
    C54 C53 H53 . . 120.0 ?
    C52 C53 H53 . . 120.0 ?
    C55 C54 C53 . . 119.9(2) ?
    C55 C54 H54 . . 120.0 ?
    C53 C54 H54 . . 120.0 ?
    C54 C55 C56 . . 120.0(2) ?
    C54 C55 H55 . . 120.0 ?
    C56 C55 H55 . . 120.0 ?
    C55 C56 C51 . . 121.1(2) ?
    C55 C56 H56 . . 119.4 ?
    C51 C56 H56 . . 119.4 ?
    C66 C61 C62 . . 118.7(2) ?
    C66 C61 P2 . . 121.15(18) ?
    C62 C61 P2 . . 119.62(18) ?
    C63 C62 C61 . . 120.7(2) ?
    C63 C62 H62 . . 119.6 ?
    C61 C62 H62 . . 119.6 ?
    C64 C63 C62 . . 120.0(2) ?
    C64 C63 H63 . . 120.0 ?
    C62 C63 H63 . . 120.0 ?
    C63 C64 C65 . . 119.9(2) ?
    C63 C64 H64 . . 120.1 ?
    C65 C64 H64 . . 120.1 ?
    C64 C65 C66 . . 120.3(2) ?
    C64 C65 H65 . . 119.8 ?
    C66 C65 H65 . . 119.8 ?
    C65 C66 C61 . . 120.4(2) ?
    C65 C66 H66 . . 119.8 ?
    C61 C66 H66 . . 119.8 ?
    C72 C71 C76 . . 118.6(2) ?
    C72 C71 P2 . . 123.32(18) ?
    C76 C71 P2 . . 117.82(17) ?
    C73 C72 C71 . . 120.6(2) ?
    C73 C72 H72 . . 119.7 ?
    C71 C72 H72 . . 119.7 ?
    C74 C73 C72 . . 120.1(2) ?
    C74 C73 H73 . . 120.0 ?
    C72 C73 H73 . . 120.0 ?
    C75 C74 C73 . . 119.8(2) ?
    C75 C74 H74 . . 120.1 ?
    C73 C74 H74 . . 120.1 ?
    C74 C75 C76 . . 120.0(2) ?
    C74 C75 H75 . . 120.0 ?
    C76 C75 H75 . . 120.0 ?
    C75 C76 C71 . . 120.9(2) ?
    C75 C76 H76 . . 119.5 ?
    C71 C76 H76 . . 119.5 ?
