# Supplementary material for: Dimethyl 7a-carbonyl-2-meth­oxy-7a,7a-bis­(triphenyl­phosphino)-7a-ruthena-1-benzofuran-4,7-dicarboxyl­ate
Source: Acta Crystallogr Sect E Struct Rep Online. 2008 Dec 13;65(Pt 1):m52. doi: 10.1107/S1600536808040944 (PMC2967895; doi:10.1107/S1600536808040944)
Supplement: Supplementary file 2 [file e-65-00m52-Isup2.hkl]

#
# h,k,l, Fc-squared, Fo-squared, sigma(Fo-squared) and status flag
#
data_I
_shelx_title ' dmt143 in P-1'
_shelx_refln_list_code          4
_shelx_F_calc_maximum      228.79
_exptl_crystal_F_000       931.90
_reflns_d_resolution_high  0.7980
 
loop_
 _symmetry_equiv_pos_as_xyz
 'x, y, z'
 '-x, -y, -z'
 
_cell_length_a    12.1102
_cell_length_b    13.2229
_cell_length_c    13.4273
_cell_angle_alpha  97.746
_cell_angle_beta  102.616
_cell_angle_gamma  93.333
 
_shelx_F_squared_multiplier     1.000
 
loop_
 _refln_index_h
 _refln_index_k
 _refln_index_l
 _refln_F_squared_calc
 _refln_F_squared_meas
 _refln_F_squared_sigma
 _refln_observed_status
   1   0   0     1999.56     1700.53    152.80 o
   2   0   0    10253.03     9918.81    161.21 o
   3   0   0    14325.52    14435.93    233.31 o
   4   0   0     7449.30     7363.72    123.70 o
   5   0   0     5541.55     5794.21    122.05 o
   6   0   0       54.48      110.34     13.36 o
   7   0   0      894.30      903.06     30.19 o
   8   0   0       11.36       23.06     16.29 o
   9   0   0      756.15      737.45     41.54 o
  10   0   0       74.76       55.26     48.31 o
  11   0   0       48.58       -0.55     47.76 o
  12   0   0      176.28      144.20     48.68 o
  13   0   0      447.38      416.85     61.12 o
  14   0   0     1586.28     1398.23     95.34 o
 -14   1   0      257.76      269.36     59.47 o
 -13   1   0       92.06       88.20     40.81 o
 -12   1   0      867.24      702.32     61.12 o
 -11   1   0       48.32      -12.81     29.10 o
 -10   1   0       93.86       81.98     37.33 o
  -9   1   0        0.06       13.36     29.83 o
  -8   1   0      303.24      307.06     22.32 o
  -7   1   0     1944.67     2033.57     50.51 o
  -6   1   0     8143.65     8612.63    166.52 o
  -5   1   0    11893.97    12086.52    227.27 o
  -4   1   0     1196.80     1235.19     32.21 o
  -3   1   0     4563.77     4569.09     90.03 o
  -2   1   0     1170.59     1148.26     27.27 o
  -1   1   0    38889.69    37353.10   1000.96 o
   0   1   0      687.58      379.71    143.83 o
   1   1   0    20303.26    20245.88    434.60 o
   2   1   0     4403.08     4350.96     73.93 o
   3   1   0      118.00      111.44      9.70 o
   4   1   0     2142.43     2184.91     42.82 o
   5   1   0        9.40       23.42     10.61 o
   6   1   0      904.21      912.39     25.80 o
   7   1   0      231.04      264.24     21.23 o
   8   1   0        7.11       54.53     29.28 o
   9   1   0      102.29       80.33     36.05 o
  10   1   0       47.00       51.97     38.61 o
  11   1   0     2422.65     2387.11    123.52 o
  12   1   0        4.88       60.75     56.73 o
  13   1   0     2817.53     2664.52    147.67 o
 -14   2   0      139.86      199.46     50.14 o
 -13   2   0       35.57       36.78     38.61 o
 -12   2   0       97.24      122.79     41.72 o
 -11   2   0      268.94      300.10     51.60 o
 -10   2   0      118.42      113.82     35.13 o
  -9   2   0       67.75       96.44     22.32 o
  -8   2   0      253.07      255.27     24.52 o
  -7   2   0       73.36       36.78     14.82 o
  -6   2   0      505.48      464.43     57.82 o
  -5   2   0      164.35      166.89     13.54 o
  -4   2   0     4910.48     4451.24     89.30 o
  -3   2   0     3009.97     2996.47     62.22 o
  -2   2   0      381.48      370.56     40.26 o
  -1   2   0      175.01      196.17     14.09 o
   0   2   0     9438.86     9166.90    149.14 o
   1   2   0       17.57       14.46      6.59 o
   2   2   0     1763.45     1744.45     34.04 o
   3   2   0     1315.92     1209.02     32.57 o
   4   2   0     2096.89     2216.20     43.37 o
   5   2   0     2799.10     2717.41     52.15 o
   6   2   0      425.74      516.40     19.40 o
   7   2   0      165.61      110.16     18.85 o
   8   2   0     1194.27     1211.21     43.55 o
   9   2   0      874.41      859.14     82.89 o
  10   2   0     5110.24     5130.69    141.27 o
  11   2   0     1288.96     1116.24     77.95 o
  12   2   0     3471.21     3370.68    155.91 o
  13   2   0       67.13      -15.55     53.43 o
  14   2   0      651.51      821.81    115.83 o
 -14   3   0       14.22       90.76     55.63 o
 -13   3   0      307.51      282.90     62.22 o
 -12   3   0      916.28      843.04     69.54 o
 -11   3   0      151.91      122.60     41.90 o
 -10   3   0      531.89      520.06     54.53 o
  -9   3   0      158.06      152.25     23.42 o
  -8   3   0       58.71       59.65     28.73 o
  -7   3   0     6562.68     6574.30    131.20 o
  -6   3   0     3290.81     3368.49     73.01 o
  -5   3   0     2594.13     2401.38     58.01 o
  -4   3   0     2710.35     2776.51     74.48 o
  -3   3   0     6366.33     5729.25    136.51 o
  -2   3   0     1749.85     1706.02     72.10 o
  -1   3   0        3.26       10.06      9.15 o
   0   3   0      383.09      347.50     12.44 o
   1   3   0     8707.71     8787.75    144.56 o
   2   3   0     3446.45     3375.81     60.39 o
   3   3   0      121.51      131.57     10.61 o
   4   3   0      351.78      463.33     15.74 o
   5   3   0      137.50      178.96     10.06 o
   6   3   0     2423.79     2599.38     52.70 o
   7   3   0        2.89       13.18     15.19 o
   8   3   0        2.41      -10.25     21.23 o
   9   3   0     2022.39     1941.71     69.90 o
  10   3   0      110.45       99.00     32.57 o
  11   3   0     3233.35     3372.33    148.59 o
  12   3   0      415.41      329.38     52.88 o
  13   3   0     1322.92     1490.09    107.42 o
  14   3   0      145.25      158.10     79.42 o
 -14   4   0        0.67       14.27     44.65 o
 -13   4   0       11.73       36.78     43.00 o
 -12   4   0       43.38       20.13     34.59 o
 -11   4   0      404.63      405.51     35.32 o
 -10   4   0       22.40       49.77     22.87 o
  -9   4   0      792.57      796.56     42.09 o
  -8   4   0     2745.95     2811.10     82.89 o
  -7   4   0      549.19      502.86     31.84 o
  -6   4   0    12738.65    12199.97    281.44 o
  -5   4   0      145.75      158.29     24.34 o
  -4   4   0     2917.82     2875.51     77.59 o
  -3   4   0       24.54       18.12     15.01 o
  -2   4   0     5585.47     5323.37    127.91 o
  -1   4   0     1163.85     1161.44     26.35 o
   0   4   0     6355.03     6438.33    108.51 o
   1   4   0     2659.28     2542.65     47.94 o
   2   4   0      264.82      315.84     13.91 o
   3   4   0      103.32       82.35     11.16 o
   4   4   0      654.05      692.62     20.31 o
   5   4   0     1988.13     2024.06     52.34 o
   6   4   0     1255.26     1127.77     38.06 o
   7   4   0     1074.07     1005.35     37.88 o
   8   4   0     1878.74     1863.39     54.35 o
   9   4   0      348.48      370.56     32.21 o
  10   4   0     3283.98     3437.66     90.03 o
  11   4   0      719.16      709.27     64.60 o
  12   4   0     1917.49     1991.48    114.37 o
  13   4   0      483.94      449.42     61.85 o
 -14   5   0      567.79      510.36     73.56 o
 -13   5   0      192.84      176.95     48.31 o
 -12   5   0      748.04      686.58     65.69 o
 -11   5   0      759.74      773.13     45.75 o
 -10   5   0      143.44      127.18     28.73 o
  -9   5   0     2299.60     2292.50     75.58 o
  -8   5   0     5864.53     5616.71    202.94 o
  -7   5   0     9342.39     9264.07    221.42 o
  -6   5   0      171.04      201.84     27.45 o
  -5   5   0     6472.68     6211.61    152.43 o
  -4   5   0     3671.54     3708.12    129.56 o
  -3   5   0      179.80      110.34     19.58 o
  -2   5   0    10335.84    10821.14    178.78 o
  -1   5   0      257.65      276.68     13.54 o
   0   5   0     4114.67     3911.60     70.09 o
   1   5   0       11.25       28.18     10.06 o
   2   5   0     1987.39     1915.54     45.02 o
   3   5   0       16.28       30.19     10.61 o
   4   5   0      610.89      604.42     20.49 o
   5   5   0     6145.99     6213.44    129.74 o
   6   5   0      408.40      372.20     24.34 o
   7   5   0     5132.51     4937.81    110.89 o
   8   5   0      143.94      151.88     25.80 o
   9   5   0     4869.85     5070.85    116.56 o
  10   5   0        9.94      -12.63     26.17 o
  11   5   0     2964.07     2867.28    100.10 o
  12   5   0      570.20      524.45     77.95 o
  13   5   0      108.06       34.95     53.98 o
 -14   6   0       70.94       29.83     73.75 o
 -13   6   0     2995.80     3157.32    159.57 o
 -12   6   0      657.67      745.32     54.17 o
 -11   6   0      850.05      831.69    111.26 o
 -10   6   0     2551.67     2571.93     88.57 o
  -9   6   0       23.61       11.35     25.44 o
  -8   6   0     3037.73     3064.91     92.23 o
  -7   6   0     2011.21     2163.68     74.29 o
  -6   6   0     3066.05     3263.27     92.04 o
  -5   6   0      712.65      685.30     35.50 o
  -4   6   0      288.41      385.74     37.15 o
  -3   6   0     6734.33     7481.38    152.07 o
  -2   6   0      675.39      729.95     21.59 o
  -1   6   0      820.49      847.25     23.97 o
   0   6   0     1806.55     1847.65     38.98 o
   1   6   0      922.87      866.28     24.34 o
   2   6   0    10231.40    10569.34    176.22 o
   3   6   0      467.61      449.61     19.21 o
   4   6   0     3076.81     3187.51     62.03 o
   5   6   0       27.07       29.83     16.10 o
   6   6   0     4343.68     4299.73     97.35 o
   7   6   0       90.47       45.02     21.04 o
   8   6   0      940.23      937.28     43.37 o
   9   6   0       34.19       27.27     21.78 o
  10   6   0      755.31      755.75     45.56 o
  11   6   0     1629.40     1451.30     76.86 o
  12   6   0        9.58       14.64     33.12 o
  13   6   0       17.64      154.81     71.92 o
 -13   7   0      836.04      790.15     91.50 o
 -12   7   0     1114.36     1070.31     59.29 o
 -11   7   0      718.42      703.78     47.21 o
 -10   7   0      182.66      163.41     39.53 o
  -9   7   0     2317.24     2301.47     77.22 o
  -8   7   0       16.17       -6.59     34.77 o
  -7   7   0     1742.16     1812.52     79.05 o
  -6   7   0     1325.41     1302.53     50.69 o
  -5   7   0      112.24       89.85     18.48 o
  -4   7   0    10350.65    10949.60    183.91 o
  -3   7   0      104.26       80.33     12.44 o
  -2   7   0      279.12      219.41     15.37 o
  -1   7   0      923.15      959.05     27.08 o
   0   7   0     2316.90     2151.60     44.83 o
   1   7   0     1957.73     1935.31     41.90 o
   2   7   0      690.83      644.68     22.14 o
   3   7   0     2197.44     2039.06     44.47 o
   4   7   0       67.02       83.08     21.04 o
   5   7   0     6510.26     6285.72    133.77 o
   6   7   0        2.73      -15.92     15.92 o
   7   7   0      689.32      689.51     35.87 o
   8   7   0      493.65      462.78     33.49 o
   9   7   0       40.85       28.36     24.70 o
  10   7   0      165.18      137.61     61.67 o
  11   7   0        9.46      -28.00     28.00 o
  12   7   0      489.97      524.27    128.46 o
 -13   8   0      897.85      894.09     55.45 o
 -12   8   0     1441.97     1523.40     67.52 o
 -11   8   0        6.65      -21.78     21.78 o
 -10   8   0     2979.77     2963.71     95.89 o
  -9   8   0       49.05       58.01     27.27 o
  -8   8   0     1116.96     1151.74    131.20 o
  -7   8   0       36.81       66.97     51.24 o
  -6   8   0     1145.06     1054.94     85.27 o
  -5   8   0      426.35      471.57     29.46 o
  -4   8   0      582.33      638.27     31.84 o
  -3   8   0     2834.35     2954.38     59.11 o
  -2   8   0       90.04      108.15     20.68 o
  -1   8   0     1265.60     1205.36     31.47 o
   0   8   0     3074.82     3238.01     62.95 o
   1   8   0     1374.15     1403.17     34.95 o
   2   8   0     2709.71     2488.30     52.15 o
   3   8   0        0.86        4.39     13.91 o
   4   8   0     2370.17     2479.89     65.51 o
   5   8   0        1.44       10.80     18.67 o
   6   8   0     2472.83     2665.80     70.63 o
   7   8   0     2308.62     2448.05     68.44 o
   8   8   0      447.73      454.18     35.87 o
   9   8   0     1140.90     1144.79     51.97 o
  10   8   0        8.24      -27.45     32.02 o
  11   8   0      321.92      307.97     71.92 o
  12   8   0      131.00       24.70     82.89 o
 -13   9   0      899.09      762.16     56.36 o
 -12   9   0      151.15      150.60     35.68 o
 -11   9   0      604.35      546.04     44.83 o
 -10   9   0     2064.56     1974.83    150.78 o
  -9   9   0       23.61       48.13     31.84 o
  -8   9   0       37.57      -16.65     20.86 o
  -7   9   0       24.57       35.50     25.98 o
  -6   9   0       82.41      134.50     45.56 o
  -5   9   0     1336.62     1467.40     57.09 o
  -4   9   0       99.93      101.38     21.04 o
  -3   9   0       70.04       53.07     19.21 o
  -2   9   0      912.71      866.09     33.85 o
  -1   9   0     2564.94     2597.91     63.68 o
   0   9   0     1224.05     1137.83     44.28 o
   1   9   0     4855.28     4737.07     88.38 o
   2   9   0       45.97       34.40     19.58 o
   3   9   0    12065.32    12016.80    238.44 o
   4   9   0     2248.61     2280.79     63.50 o
   5   9   0     2791.72     2755.29     73.01 o
   6   9   0     1741.54     1797.51     55.81 o
   7   9   0      138.76      163.96     28.18 o
   8   9   0      474.48      431.31     47.94 o
   9   9   0      127.42       93.69     30.01 o
  10   9   0       27.47       39.34     43.92 o
  11   9   0        4.20      -30.01     30.01 o
 -12  10   0      683.24      544.21     46.48 o
 -11  10   0     1377.50     1324.48     64.78 o
 -10  10   0       75.78       94.61     36.23 o
  -9  10   0      549.24      586.85     63.68 o
  -8  10   0     1111.84     1153.75     58.56 o
  -7  10   0      542.00      504.69     59.65 o
  -6  10   0      577.67      609.72     39.16 o
  -5  10   0      211.33      238.80     34.95 o
  -4  10   0     1953.63     1956.90     55.08 o
  -3  10   0     1163.91     1147.53     41.54 o
  -2  10   0     4486.51     4373.10     97.90 o
  -1  10   0     1550.55     1630.63     48.13 o
   0  10   0     6022.08     6076.38    128.09 o
   1  10   0      284.67      289.31     27.45 o
   2  10   0    10331.97    10538.05    208.79 o
   3  10   0      364.90      384.28     36.96 o
   4  10   0     1112.46     1182.12     57.46 o
   5  10   0     3763.54     3667.86    113.64 o
   6  10   0        3.02        1.83     23.61 o
   7  10   0      395.96      381.53     68.62 o
   8  10   0      168.64      231.67     36.78 o
   9  10   0      492.50      663.52     96.07 o
  10  10   0       84.20       75.39     45.93 o
 -11  11   0       43.49      -19.76     34.22 o
 -10  11   0      897.56      931.60     64.78 o
  -9  11   0      185.28      172.93     50.14 o
  -8  11   0       26.33       42.27     30.93 o
  -7  11   0      331.08      275.95     42.27 o
  -6  11   0     3275.36     3165.18    120.22 o
  -5  11   0      335.69      351.34     49.77 o
  -4  11   0     1735.35     1571.52    129.56 o
  -3  11   0     2123.39     2111.89     60.94 o
  -2  11   0     1188.47     1184.50     51.60 o
  -1  11   0     1577.34     1680.77     51.42 o
   0  11   0      280.58      276.86     31.47 o
   1  11   0      437.83      458.76     32.57 o
   2  11   0      208.13      258.02     35.32 o
   3  11   0     2041.80     2229.92     81.61 o
   4  11   0      498.73      523.72     42.45 o
   5  11   0      195.19      188.66     36.42 o
   6  11   0      624.58      616.86     47.76 o
   7  11   0      101.45       -7.50     57.64 o
   8  11   0      100.38      139.07     35.68 o
   9  11   0      358.29      365.25     47.94 o
  10  11   0      347.12      452.54     99.55 o
 -11  12   0       71.91       62.77     44.65 o
 -10  12   0        0.06       47.58     54.17 o
  -9  12   0      937.58      939.66     55.63 o
  -8  12   0      246.57      255.45     36.42 o
  -7  12   0      673.58      608.26     45.75 o
  -6  12   0       80.73        8.78     25.07 o
  -5  12   0      455.38      476.32     38.79 o
  -4  12   0     1236.14     1224.02     59.29 o
  -3  12   0      599.98      544.95     35.50 o
  -2  12   0     1090.71     1111.30     44.83 o
  -1  12   0       45.68        9.70     21.96 o
   0  12   0      510.45      514.75     37.88 o
   1  12   0     1065.43     1020.54     45.56 o
   2  12   0      393.83      340.73     82.35 o
   3  12   0       22.27        8.05     32.39 o
   4  12   0       37.81        1.65     24.89 o
   5  12   0      253.59      234.59     40.44 o
   6  12   0        7.64       31.29     31.47 o
   7  12   0       26.47       44.65     33.30 o
   8  12   0        4.22       32.39     41.72 o
   9  12   0      201.69       94.61     37.88 o
 -10  13   0      452.38      497.92     68.62 o
  -9  13   0       54.43       74.48     32.57 o
  -8  13   0     1282.24     1309.11     81.25 o
  -7  13   0      178.26      220.32     36.23 o
  -6  13   0     1767.44     1859.73     74.29 o
  -5  13   0     2396.61     2317.39     85.82 o
  -4  13   0       56.20       21.78     27.08 o
  -3  13   0     1522.08     1621.29     73.20 o
  -2  13   0      958.36      967.29     44.28 o
  -1  13   0     4550.50     4839.73    113.45 o
   0  13   0      115.96      120.22     27.63 o
   1  13   0        0.99       34.59     39.16 o
   2  13   0      424.84      483.46     42.45 o
   3  13   0       33.52       34.04     27.81 o
   4  13   0       81.23      128.64     32.02 o
   5  13   0      494.67      536.71     51.97 o
   6  13   0      419.49      349.51     45.56 o
   7  13   0      662.30      650.90     55.26 o
  -8  14   0      368.55      364.70     46.66 o
  -7  14   0     1114.26     1024.56     58.92 o
  -6  14   0     1463.41     1650.02     76.86 o
  -5  14   0      744.45      681.09     52.88 o
  -4  14   0     4027.28     4055.43    242.83 o
  -3  14   0      243.74      194.70     32.02 o
  -2  14   0      756.47      831.69     43.37 o
  -1  14   0      824.11      793.26     65.69 o
   0  14   0        7.56       -4.94     34.40 o
   1  14   0     1314.68     1258.42     68.62 o
   2  14   0     1534.85     1455.87     68.07 o
   3  14   0       18.37       -6.59     28.73 o
   4  14   0      253.21      233.31     53.80 o
   5  14   0      603.95      516.58    113.27 o
   6  14   0      802.84      648.33     57.28 o
  -7  15   0      718.66      753.19     59.65 o
  -6  15   0      160.82      204.40     50.14 o
  -5  15   0      697.59      564.16     50.87 o
  -4  15   0      654.11      627.29     46.85 o
  -3  15   0      120.64      133.95     46.66 o
  -2  15   0      789.60      868.11     53.98 o
  -1  15   0       76.62       54.35     28.55 o
   0  15   0      526.30      538.72     56.73 o
   1  15   0     1197.12     1061.53    112.91 o
   2  15   0       45.94      -18.30     59.65 o
   3  15   0      623.57      547.14     49.04 o
   4  15   0     1154.86     1041.58    133.22 o
  -4  16   0       28.39       56.36     57.09 o
  -3  16   0      276.11      321.70     43.73 o
  -2  16   0      117.03      140.72     81.98 o
  -1  16   0      549.20      644.49     86.19 o
   0  16   0      624.33      587.58     67.16 o
   1  16   0      283.51      216.29    158.84 o
  -2 -16   1     1525.01     1563.47     79.42 o
  -1 -16   1       30.53      -40.26     40.26 o
   0 -16   1       32.91      -42.45     42.45 o
   1 -16   1        1.87       55.81     57.82 o
   2 -16   1      285.78      264.24     36.42 o
   3 -16   1      105.11      156.27     58.74 o
   4 -16   1     1138.37     1091.54     81.98 o
  -5 -15   1     1865.34     2094.14     93.87 o
  -4 -15   1       36.71       43.37     34.22 o
  -3 -15   1      787.95      812.66    113.45 o
  -2 -15   1      632.57      595.27     49.96 o
  -1 -15   1      421.39      416.30     54.71 o
   0 -15   1       39.01       45.93     46.11 o
   1 -15   1      797.32      835.17     46.11 o
   2 -15   1        6.27       -9.52     29.10 o
   3 -15   1      721.03      748.98     49.41 o
   4 -15   1      647.61      651.26     48.86 o
   5 -15   1      122.54       49.04     97.72 o
   6 -15   1     1187.04     1217.25     68.44 o
   7 -15   1      508.38      541.10     55.63 o
  -6 -14   1     1686.53     1764.94     82.53 o
  -5 -14   1       42.18       71.00     62.03 o
  -4 -14   1      360.63      451.25     64.23 o
  -3 -14   1       53.12       77.59     70.63 o
  -2 -14   1      581.84      590.14    105.95 o
  -1 -14   1       67.56      100.10     52.34 o
   0 -14   1       46.44       42.64     47.58 o
   1 -14   1      709.17      725.37     41.72 o
   2 -14   1      648.10      722.26     42.64 o
   3 -14   1      461.91      539.27     46.30 o
   4 -14   1       43.50       89.12     36.42 o
   5 -14   1     3357.19     3461.63    125.90 o
   6 -14   1     1206.02     1232.07     69.72 o
   7 -14   1     1372.40     1310.94    144.56 o
   8 -14   1     1983.53     2103.84     84.72 o
  -8 -13   1       39.68      -31.84     33.49 o
  -7 -13   1      431.73      456.74     47.03 o
  -6 -13   1      139.16       98.81     36.05 o
  -5 -13   1      126.79      155.54     54.53 o
  -4 -13   1      450.58      421.61     44.47 o
  -3 -13   1        8.27        0.37     26.53 o
  -2 -13   1       65.47       39.53     31.66 o
  -1 -13   1      495.64      512.19     37.88 o
   0 -13   1     1602.22     1678.75     55.63 o
   1 -13   1      134.34      119.31     24.70 o
   2 -13   1      825.97      887.14     39.16 o
   3 -13   1       64.98       68.99     28.55 o
   4 -13   1      586.75      613.02     55.81 o
   5 -13   1     2363.78     2234.13     84.72 o
   6 -13   1      467.73      435.88     59.65 o
   7 -13   1      989.10     1037.01     88.57 o
   8 -13   1        0.49       25.44     29.64 o
   9 -13   1     2944.86     3153.84    106.87 o
  -9 -12   1      188.85      181.71     64.23 o
  -8 -12   1      160.40      112.36     35.87 o
  -7 -12   1       83.34       91.86     48.49 o
  -6 -12   1      409.73      359.76     42.82 o
  -5 -12   1      114.32       77.22     41.54 o
  -4 -12   1      107.27      184.27     36.78 o
  -3 -12   1      201.81      204.58     43.73 o
  -2 -12   1       66.18       36.23     29.10 o
  -1 -12   1     1115.12     1111.12     44.10 o
   0 -12   1       43.31       37.33     19.58 o
   1 -12   1     1021.48      995.65     39.89 o
   2 -12   1       58.79       39.71     18.67 o
   3 -12   1      406.13      417.58     30.38 o
   4 -12   1     2841.73     2828.30     92.96 o
   5 -12   1       17.48       11.89     47.39 o
   6 -12   1     2347.93     2440.36     92.96 o
   7 -12   1       38.77      -22.51     22.51 o
   8 -12   1     1211.33     1163.82     56.73 o
   9 -12   1      260.40      275.22     39.16 o
  10 -12   1      243.97      280.34     46.11 o
 -10 -11   1      743.78      762.70     66.61 o
  -9 -11   1      627.69      698.84    115.83 o
  -8 -11   1      251.69      217.21     38.61 o
  -7 -11   1      182.49      181.89     33.85 o
  -6 -11   1      405.34      400.75     44.10 o
  -5 -11   1     1677.85     1671.43    113.82 o
  -4 -11   1      512.07      440.46     40.99 o
  -3 -11   1      153.68       99.00     29.10 o
  -2 -11   1      264.70      283.45     26.35 o
  -1 -11   1     2992.17     3126.39     77.22 o
   0 -11   1      482.63      520.06     44.47 o
   1 -11   1      132.83      139.07     21.04 o
   2 -11   1     2441.25     2453.54     65.14 o
   3 -11   1     1080.20     1116.24     42.27 o
   4 -11   1     2703.45     2637.81     84.54 o
   5 -11   1     2394.23     2229.92     76.12 o
   6 -11   1     1229.40     1062.44     52.52 o
   7 -11   1     1799.09     1846.01     71.18 o
   8 -11   1      663.31      654.74     45.93 o
   9 -11   1      892.84      976.99     61.30 o
  10 -11   1        8.01       70.63     38.43 o
  11 -11   1      184.98      210.80     44.83 o
 -11 -10   1      205.08      200.56    140.35 o
 -10 -10   1      930.12      965.09    195.98 o
  -9 -10   1      491.29      498.28     47.76 o
  -8 -10   1      245.61      194.88     35.68 o
  -7 -10   1       15.61       30.74     26.17 o
  -6 -10   1      499.45      532.32     46.30 o
  -5 -10   1      201.64      273.02     43.73 o
  -4 -10   1      614.56      591.06     42.27 o
  -3 -10   1      307.33      356.83     32.94 o
  -2 -10   1      121.39      122.24     43.19 o
  -1 -10   1     6747.56     6577.22    137.06 o
   0 -10   1       11.44       32.57     16.65 o
   1 -10   1     3101.27     3097.66     74.84 o
   2 -10   1      492.52      444.85     31.11 o
   3 -10   1     2035.64     2054.62     56.36 o
   4 -10   1     1660.97     1576.46     47.94 o
   5 -10   1     1392.47     1358.52     83.44 o
   6 -10   1     1803.18     1860.46     74.48 o
   7 -10   1      630.57      669.38     48.13 o
   8 -10   1      238.04      247.77     38.24 o
   9 -10   1        0.89      -19.76     25.44 o
  10 -10   1      657.94      705.06    135.78 o
  11 -10   1      571.70      487.85     48.31 o
  12 -10   1      245.35      283.09     46.30 o
 -11  -9   1      787.88      763.80     59.84 o
 -10  -9   1      243.06      184.45     43.92 o
  -9  -9   1      544.48      520.24     42.27 o
  -8  -9   1      838.20      799.48     40.07 o
  -7  -9   1      241.08      291.14     27.81 o
  -6  -9   1     1862.38     1988.56     60.57 o
  -5  -9   1      755.96      744.59     37.33 o
  -4  -9   1      469.80      477.97     37.88 o
  -3  -9   1      301.47      273.20     21.59 o
  -2  -9   1     3060.30     3132.98     74.11 o
  -1  -9   1     1606.51     1670.52     49.41 o
   0  -9   1     3329.86     3345.98     77.22 o
   1  -9   1     3633.18     3557.88     81.06 o
   2  -9   1       46.89       41.54     16.47 o
   3  -9   1     2953.21     2849.53     69.17 o
   4  -9   1      397.12      446.50     27.27 o
   5  -9   1      736.39      769.66     55.26 o
   6  -9   1     1391.44     1315.33     57.09 o
   7  -9   1      102.11       95.70     32.76 o
   8  -9   1      822.79      825.84     47.94 o
   9  -9   1     1694.23     1695.95     66.61 o
  10  -9   1     1236.50     1242.87     58.19 o
  11  -9   1      204.32      164.69     35.50 o
  12  -9   1     1098.21     1031.15     60.20 o
 -12  -8   1      661.64      618.87     61.48 o
 -11  -8   1       82.07       92.04     38.24 o
 -10  -8   1       91.41       51.60     47.03 o
  -9  -8   1       67.68       41.72     26.53 o
  -8  -8   1     1102.08     1119.54     44.83 o
  -7  -8   1        1.28       21.23     23.97 o
  -6  -8   1       72.34       78.69     27.45 o
  -5  -8   1     3555.39     3625.59     86.74 o
  -4  -8   1      176.48      211.72     23.24 o
  -3  -8   1     3938.32     3934.48     74.48 o
  -2  -8   1     5903.76     5774.08    103.02 o
  -1  -8   1      691.53      637.17     32.39 o
   0  -8   1     6049.81     6061.74    106.87 o
   1  -8   1      528.23      542.02     21.23 o
   2  -8   1     2485.99     2270.18     47.94 o
   3  -8   1       23.86       13.72     15.19 o
   4  -8   1     3006.07     2995.92     69.90 o
   5  -8   1       28.13       -5.12     35.32 o
   6  -8   1      339.85      367.26     43.00 o
   7  -8   1     2347.67     2514.65     81.25 o
   8  -8   1        3.00       22.69     23.24 o
   9  -8   1     1021.26     1023.65     50.87 o
  10  -8   1       18.44        3.11     25.07 o
  11  -8   1     1916.16     1899.07     73.93 o
  12  -8   1       77.88       82.16     78.32 o
  13  -8   1      413.24      277.41     56.36 o
 -12  -7   1        4.42       -1.10     30.38 o
 -11  -7   1       15.26       15.55     30.56 o
 -10  -7   1        1.19       19.03     26.90 o
  -9  -7   1        0.57      -22.69     22.69 o
  -8  -7   1      288.34      272.66     36.23 o
  -7  -7   1       93.01      101.19     25.07 o
  -6  -7   1     2880.31     3064.91     77.04 o
  -5  -7   1      395.50      409.72     27.81 o
  -4  -7   1     2010.22     1908.04     43.00 o
  -3  -7   1     5500.03     5585.42     99.18 o
  -2  -7   1     3292.81     3138.83     60.75 o
  -1  -7   1     6869.30     6703.85    116.02 o
   0  -7   1     1414.26     1505.28     34.22 o
   1  -7   1     7766.24     7817.90    142.00 o
   2  -7   1     2283.81     2441.46     56.18 o
   3  -7   1      212.06      242.83     17.93 o
   4  -7   1       50.71       49.77     22.14 o
   5  -7   1      357.35      397.27     36.78 o
   6  -7   1      266.83      270.46     40.81 o
   7  -7   1        3.22      -14.27     19.40 o
   8  -7   1      301.85      270.46     29.46 o
   9  -7   1       19.65       59.47     23.42 o
  10  -7   1      909.71      931.24     51.42 o
  11  -7   1     1323.35     1263.18     77.95 o
  12  -7   1      981.07     1047.80     60.20 o
  13  -7   1      712.42      650.71     89.48 o
 -13  -6   1        0.07       60.02     66.43 o
 -12  -6   1      232.70      278.88     56.91 o
 -11  -6   1      534.46      643.58     65.88 o
 -10  -6   1      331.86      285.47     35.13 o
  -9  -6   1      136.81      163.23     28.91 o
  -8  -6   1      206.99      216.66     34.77 o
  -7  -6   1     5130.90     5158.50    114.37 o
  -6  -6   1     1722.68     1821.12     53.62 o
  -5  -6   1     4907.26     4904.51    106.68 o
  -4  -6   1     3032.32     3074.97     77.04 o
  -3  -6   1     3073.17     2985.67     57.64 o
  -2  -6   1      369.57      273.20     17.38 o
  -1  -6   1      989.96     1091.90     30.38 o
   0  -6   1     3572.39     3531.17     64.96 o
   1  -6   1      355.08      419.05     19.21 o
   2  -6   1      400.33      489.68     23.79 o
   3  -6   1      189.30      200.92     24.15 o
   4  -6   1     1176.07     1200.42     44.28 o
   5  -6   1       78.25       27.27     18.30 o
   6  -6   1      682.85      696.46     36.96 o
   7  -6   1     2699.07     2845.68     85.27 o
   8  -6   1       73.07       43.19     23.79 o
   9  -6   1      685.42      708.54     45.38 o
  10  -6   1     1835.01     1944.09     74.84 o
  11  -6   1     1730.43     1828.07     77.22 o
  12  -6   1     2317.99     2276.77    130.29 o
  13  -6   1      156.42      106.13     72.46 o
  14  -6   1     1656.22     1799.89    139.26 o
 -12  -5   1      402.28      417.95     66.61 o
 -11  -5   1      897.89      915.32     75.58 o
 -10  -5   1     2327.60     2460.67     86.19 o
  -9  -5   1        3.93       46.48     35.32 o
  -8  -5   1     6545.46     6575.76    141.82 o
  -7  -5   1       99.19       97.35     20.13 o
  -6  -5   1     2597.38     2485.74     63.68 o
  -5  -5   1    10925.17    11151.80    186.10 o
  -4  -5   1      373.62      384.83     16.65 o
  -3  -5   1     3654.07     3525.13     64.96 o
  -2  -5   1     1360.60     1418.72     35.68 o
  -1  -5   1     1547.53     1517.91     32.76 o
   0  -5   1      118.72      122.24     11.71 o
   1  -5   1      425.36      416.12     17.38 o
   2  -5   1     5130.19     5800.06    153.89 o
   3  -5   1     2454.55     2688.86     82.35 o
   4  -5   1     1222.65     1189.62     43.00 o
   5  -5   1        7.07        6.04     18.48 o
   6  -5   1     5192.70     5045.96    129.37 o
   7  -5   1        0.76        4.57     24.34 o
   8  -5   1     3759.59     3702.44    158.10 o
   9  -5   1     4369.32     4305.76    118.76 o
  10  -5   1     3294.32     3324.39     99.18 o
  11  -5   1     4241.30     4305.58    145.66 o
  12  -5   1        2.46        7.87     38.24 o
  13  -5   1      821.07      806.62     74.48 o
  14  -5   1       12.73       77.77     54.71 o
 -14  -4   1      825.12      933.25     90.21 o
 -13  -4   1       21.13      -34.95     34.95 o
 -12  -4   1      430.22      368.18     64.60 o
 -11  -4   1     4420.48     4513.46    135.78 o
 -10  -4   1      980.99      896.29     51.24 o
  -9  -4   1     5495.38     5642.33    378.42 o
  -8  -4   1     1819.59     1818.56     53.98 o
  -7  -4   1     1407.87     1262.82     42.45 o
  -6  -4   1     3673.01     3731.36     66.61 o
  -5  -4   1     1947.23     1944.82     36.60 o
  -4  -4   1     1582.31     1463.01     32.39 o
  -3  -4   1      136.74      123.52     11.71 o
  -2  -4   1     6137.01     6185.62    105.04 o
  -1  -4   1      896.74      834.07     30.93 o
   0  -4   1      270.94      243.19     12.99 o
   1  -4   1     2509.25     2586.39     54.90 o
   2  -4   1     2695.12     2644.21    162.68 o
   3  -4   1     4047.17     3962.29     99.73 o
   4  -4   1      601.75      714.39     53.07 o
   5  -4   1     4433.19     4329.37    111.08 o
   6  -4   1     1538.42     1577.56     41.54 o
   7  -4   1     7437.76     7502.42    149.14 o
   8  -4   1     5989.44     5922.48    150.24 o
   9  -4   1     1706.83     1681.13     61.48 o
  10  -4   1     4908.39     4978.25    134.50 o
  11  -4   1      211.79      144.93     42.45 o
  12  -4   1     1541.52     1451.48     93.51 o
  13  -4   1       71.13       43.73     46.66 o
  14  -4   1       49.48       83.81     49.22 o
 -14  -3   1      375.79      472.12     88.75 o
 -13  -3   1      247.23      163.96     55.81 o
 -12  -3   1     1697.02     1766.96     99.18 o
 -10  -3   1     3198.73     3158.05    101.19 o
  -9  -3   1     1715.25     1717.00     82.71 o
  -8  -3   1     3175.91     3317.43     96.44 o
  -7  -3   1     1777.23     1585.25     46.11 o
  -6  -3   1       62.77       70.82     12.08 o
  -5  -3   1     3233.78     2960.42     59.29 o
  -4  -3   1     8366.09     8441.90    127.54 o
  -3  -3   1        8.31       11.35      8.23 o
  -2  -3   1    13929.88    14297.22    262.59 o
  -1  -3   1     6861.04     7027.75    133.03 o
   0  -3   1      112.96       97.90      9.33 o
   1  -3   1    15266.04    15868.38    351.89 o
   2  -3   1    11104.90    10668.89    291.87 o
   3  -3   1      195.73      229.29     19.95 o
   4  -3   1     3209.02     3109.56     71.00 o
   5  -3   1     2923.68     3030.32     66.24 o
   6  -3   1     2764.02     2583.46     77.22 o
   7  -3   1     5054.04     5121.17    105.95 o
   8  -3   1      282.09      249.78     37.51 o
   9  -3   1     2078.12     1869.25     69.90 o
  10  -3   1       36.94       47.94     28.36 o
  11  -3   1     4138.31     4034.76    166.34 o
  12  -3   1        1.25       -2.01     36.96 o
  13  -3   1       56.55      140.54     54.53 o
  14  -3   1       44.56      -41.17     41.17 o
 -14  -2   1      281.72      400.20     94.42 o
 -13  -2   1     1580.73     1652.22    114.92 o
 -12  -2   1     1316.29     1281.12     88.02 o
 -11  -2   1     3771.89     3640.59    153.53 o
 -10  -2   1      435.45      505.97     57.28 o
  -9  -2   1     2241.36     2232.48     76.31 o
  -8  -2   1      465.78      429.48     46.48 o
  -7  -2   1      178.38      127.18     13.91 o
  -6  -2   1     8020.21     8263.11    140.17 o
  -5  -2   1      404.93      424.17     17.57 o
  -4  -2   1     1092.65     1111.48     32.57 o
  -3  -2   1      240.09      240.08     11.53 o
  -2  -2   1      658.85      716.96     16.29 o
  -1  -2   1      576.93      594.72     15.19 o
   0  -2   1        1.66       -1.28      8.42 o
   1  -2   1     1292.99     1327.96     30.56 o
   2  -2   1     1366.23     1367.12     29.83 o
   3  -2   1     1343.62     1467.22     30.93 o
   4  -2   1       55.45       39.16     12.63 o
   5  -2   1     3975.06     3755.88     68.80 o
   6  -2   1    12773.00    13299.19    251.06 o
   7  -2   1      527.33      504.14     25.98 o
   8  -2   1     3045.00     3137.19     71.55 o
   9  -2   1      187.64      143.83     23.97 o
  10  -2   1      650.68      600.39     56.00 o
  11  -2   1      348.17      328.10     50.87 o
  12  -2   1     1175.44     1138.20     79.60 o
  13  -2   1        3.46       57.28     38.79 o
  14  -2   1       42.83       47.76     44.65 o
 -14  -1   1     1218.44     1214.32    103.21 o
 -13  -1   1      210.63      202.39     82.16 o
 -12  -1   1     2285.34     2222.78    124.62 o
 -11  -1   1      681.22      720.07     73.56 o
 -10  -1   1       14.42      -26.17     26.17 o
  -9  -1   1     3407.29     3420.82    173.29 o
  -8  -1   1      196.51      157.19     19.58 o
  -7  -1   1     5089.67     5091.34    104.67 o
  -6  -1   1     3109.55     3214.41    141.82 o
  -5  -1   1     2513.28     2465.98     70.63 o
  -4  -1   1      535.75      498.10     18.85 o
  -3  -1   1     4569.37     4513.27     97.53 o
  -2  -1   1      127.46      126.08     10.06 o
  -1  -1   1      728.32      676.33     21.78 o
   0  -1   1    19967.59    19266.14    309.25 o
   1  -1   1      284.90      326.27     10.61 o
   2  -1   1    16280.34    16521.47    265.15 o
   3  -1   1     1484.52     1391.09     33.85 o
   4  -1   1     9747.15     9823.11    162.68 o
   5  -1   1     8686.07     8471.17    142.55 o
   6  -1   1     1911.69     2151.42     45.20 o
   7  -1   1     1967.88     1792.94     41.36 o
   8  -1   1     1936.01     2092.31     53.25 o
   9  -1   1     1090.45     1227.32     74.66 o
  10  -1   1       61.24       87.10     38.06 o
  11  -1   1     1570.86     1518.27     87.47 o
  12  -1   1      561.53      559.77     57.28 o
  13  -1   1      139.88        0.55     36.42 o
  14  -1   1       62.97       24.15     48.13 o
 -13   0   1      398.70      365.25     62.22 o
 -12   0   1     1721.08     1772.44    108.15 o
 -11   0   1      672.36      632.96     79.05 o
 -10   0   1     1036.23      918.61     79.97 o
  -9   0   1      242.00      200.01     27.63 o
  -8   0   1      878.75      888.42     31.29 o
  -7   0   1      124.59      177.32     35.87 o
  -6   0   1      856.59      941.12     29.46 o
  -5   0   1     2287.76     2313.91     51.79 o
  -4   0   1      808.29      862.25     24.89 o
  -3   0   1     3648.24     3689.64     73.93 o
  -2   0   1     2590.32     2506.42     62.40 o
  -1   0   1    17638.22    17163.04    376.05 o
   0   0   1       19.56       22.14      9.33 o
   1   0   1    27754.23    27881.15    441.92 o
   2   0   1     8869.06     8982.45    146.94 o
   3   0   1     2211.01     2182.89     41.90 o
   4   0   1    14062.18    13713.67    223.43 o
   5   0   1      976.35     1019.44     33.49 o
   6   0   1     1938.77     1901.09     41.17 o
   7   0   1      343.24      366.53     18.67 o
   8   0   1     1454.57     1422.02     41.90 o
   9   0   1      196.04      144.01     26.35 o
  10   0   1      115.73      131.57     62.58 o
  11   0   1      171.21      210.44     68.07 o
  12   0   1     1109.34     1103.43     85.09 o
  13   0   1      719.78      670.11     68.99 o
  14   0   1        6.25       -9.88     33.85 o
 -14   1   1      139.18      112.91     44.65 o
 -13   1   1     1000.68      905.44     74.48 o
 -12   1   1      120.11       73.20     35.32 o
 -11   1   1      701.91      641.20     56.91 o
 -10   1   1      769.25      718.42     59.84 o
  -9   1   1      132.90      109.43     31.47 o
  -8   1   1        1.18        2.74     17.02 o
  -7   1   1       28.59       46.48     14.82 o
  -6   1   1      774.16      774.60     35.32 o
  -5   1   1      635.97      681.82     23.42 o
  -4   1   1     1215.77     1243.05     43.00 o
  -3   1   1       71.57       77.95     10.43 o
  -2   1   1     1624.58     1593.11     57.28 o
  -1   1   1        1.23        9.15      6.04 o
   0   1   1    26071.22    25021.92    397.09 o
   1   1   1     3422.02     3449.37     59.47 o
   2   1   1     1150.13     1257.88     26.35 o
   3   1   1     2564.06     2430.48     45.75 o
   4   1   1     1977.71     2114.82     50.51 o
   5   1   1     6269.95     6213.99    107.42 o
   6   1   1     2512.89     2845.87     63.50 o
   7   1   1      759.69      706.16     25.25 o
   8   1   1     1627.49     1733.65     90.95 o
   9   1   1       43.83       28.18     31.66 o
  10   1   1      121.52      141.27     26.90 o
  11   1   1      374.00      163.78     56.54 o
  12   1   1     1596.22     1529.43    111.81 o
  13   1   1        3.09      -30.74     55.81 o
  14   1   1     1598.06     1371.33    103.02 o
 -14   2   1     1146.74     1334.00     92.78 o
 -13   2   1       10.98       77.22     39.34 o
 -12   2   1      863.57      958.87     74.66 o
 -11   2   1      276.12      213.00     43.00 o
 -10   2   1        2.90       61.12     29.46 o
  -9   2   1      230.72      203.67     25.62 o
  -8   2   1     1270.09     1358.52     49.22 o
  -7   2   1       20.42       16.29     13.18 o
  -6   2   1     3527.21     3524.76     74.48 o
  -5   2   1     4692.39     4707.43     94.42 o
  -4   2   1       26.11       42.27     14.82 o
  -3   2   1     8456.61     7820.46    180.06 o
  -2   2   1     8866.61     9209.36    172.56 o
  -1   2   1     3344.30     3477.00     60.75 o
   0   2   1    28822.76    28214.56    448.14 o
   1   2   1      311.45      296.99     11.71 o
   2   2   1     1848.73     1830.27     35.50 o
   3   2   1      208.51      204.22     17.38 o
   4   2   1     6318.86     6432.85    130.29 o
   5   2   1      848.55      962.90     28.36 o
   6   2   1      300.19      310.90     16.10 o
   7   2   1      855.83      914.77     35.50 o
   8   2   1       52.00       50.14     19.76 o
   9   2   1     1043.14     1035.91     51.05 o
  10   2   1      504.99      428.75     62.95 o
  11   2   1      513.51      451.07     59.11 o
  12   2   1        8.49       39.53     49.96 o
  13   2   1     1506.00     1569.33    119.86 o
  14   2   1      269.01      293.52     96.07 o
 -14   3   1       92.70        4.39     47.94 o
 -13   3   1      407.76      421.79     59.84 o
 -12   3   1       31.90       43.55     35.50 o
 -11   3   1     1193.80     1158.88     85.64 o
 -10   3   1      199.57      202.75     34.04 o
  -9   3   1        0.79       10.06     18.48 o
  -8   3   1     1436.35     1393.84     51.60 o
  -7   3   1      335.60      315.66     25.80 o
  -6   3   1     7214.52     7022.99    265.34 o
  -5   3   1        1.31       23.79     14.82 o
  -4   3   1     3652.18     3459.07     71.37 o
  -3   3   1      721.02      671.57     21.59 o
  -2   3   1    18038.65    17959.59    288.94 o
  -1   3   1      404.96      407.70     14.09 o
   0   3   1     6811.08     6946.86    115.83 o
   1   3   1     1269.31     1260.99     27.45 o
   2   3   1      192.67      268.81     12.63 o
   3   3   1     5011.16     4899.75    101.56 o
   4   3   1      536.48      595.45     24.70 o
   5   3   1      552.02      551.90     26.35 o
   6   3   1     1673.51     1783.61     50.87 o
   7   3   1      538.59      628.21     31.47 o
   8   3   1      220.44      257.65     22.87 o
   9   3   1       51.79        3.66     18.85 o
  10   3   1     3049.19     3059.23     81.98 o
  11   3   1      923.22      907.45     43.92 o
  12   3   1     1559.20     1360.53     91.13 o
  13   3   1     1337.38     1299.78    105.40 o
 -14   4   1      238.26      208.61     56.73 o
 -13   4   1      202.00      209.16     47.58 o
 -12   4   1      537.29      470.10     55.63 o
 -11   4   1      264.77      244.84     43.73 o
 -10   4   1      446.81      391.60     34.59 o
  -9   4   1     3251.67     3436.01     98.45 o
  -8   4   1       63.55       52.15     20.13 o
  -7   4   1     9449.39     9175.50    218.12 o
  -6   4   1      443.52      493.53     38.79 o
  -5   4   1    12857.10    12992.32    244.48 o
  -4   4   1      702.62      678.71     22.87 o
  -3   4   1    10398.48    10077.46    191.04 o
  -2   4   1    16052.13    15850.99    256.74 o
  -1   4   1       77.58       88.02     10.98 o
   0   4   1     4552.56     4489.49     78.69 o
   1   4   1     1272.51     1320.28     29.64 o
   2   4   1      814.15      859.51     25.25 o
   3   4   1     1424.66     1537.30     33.30 o
   4   4   1      199.36      228.01     19.03 o
   5   4   1     3777.88     3865.85     86.55 o
   6   4   1      546.38      532.50     60.94 o
   7   4   1     1981.36     2079.14     62.95 o
   8   4   1       54.88       65.69     23.06 o
   9   4   1     1878.46     1872.72     52.70 o
  10   4   1      283.39      243.56     27.81 o
  11   4   1     1897.67     1920.85     80.15 o
  12   4   1     1591.05     1568.78     96.62 o
  13   4   1     1141.07     1070.31     85.64 o
 -14   5   1      225.47      261.49     56.91 o
 -13   5   1      163.18      133.40     50.14 o
 -12   5   1      501.12      474.13     44.83 o
 -11   5   1       14.99       89.12     39.71 o
 -10   5   1     2033.11     2059.01     71.37 o
  -9   5   1      773.01      710.19     40.44 o
  -8   5   1     6089.53     5931.45    151.88 o
  -7   5   1      645.76      583.74     36.23 o
  -6   5   1     6354.73     6395.51    158.10 o
  -5   5   1      536.28      355.37     17.93 o
  -4   5   1     1349.71     1319.73     35.50 o
  -3   5   1     6494.05     6543.37    112.54 o
  -2   5   1      414.39      417.22     16.65 o
  -1   5   1    10124.92     9733.99    161.76 o
   0   5   1       24.02       17.57     10.43 o
   1   5   1      187.59      167.25     13.91 o
   2   5   1     2384.31     2220.59     44.65 o
   3   5   1      462.21      599.11     20.13 o
   4   5   1      702.03      882.56     23.97 o
   5   5   1      230.41      256.55     21.41 o
   6   5   1     3820.13     3823.58     88.75 o
   7   5   1       12.00       55.26     33.49 o
   8   5   1     5732.55     5621.47    125.90 o
   9   5   1       15.61       28.73     36.78 o
  10   5   1     3198.00     3322.92     75.58 o
  11   5   1     2726.57     2791.70     96.80 o
  12   5   1      508.95      462.05     52.34 o
  13   5   1      865.53      734.89     73.38 o
 -14   6   1       79.13      275.95     79.97 o
 -13   6   1      336.83      377.14     77.59 o
 -12   6   1      304.90      322.43     41.90 o
 -11   6   1      942.90      956.31     72.28 o
 -10   6   1       95.10       81.06     42.09 o
  -9   6   1     5761.17     5788.54    152.98 o
  -8   6   1       19.09       39.71     27.81 o
  -7   6   1     9644.19     9542.58    228.19 o
  -6   6   1     1260.47     1227.87     48.86 o
  -5   6   1      140.34      122.05     14.64 o
  -4   6   1     4074.83     3982.60     74.11 o
  -3   6   1        0.40       13.36     10.43 o
  -2   6   1     5013.36     5176.07    157.74 o
  -1   6   1      250.53      265.89     16.10 o
   0   6   1     1998.31     1919.20     41.17 o
   1   6   1     1788.74     1777.39     39.34 o
   2   6   1        7.39       14.82     10.25 o
   3   6   1     1976.29     2027.35     43.00 o
   4   6   1      214.69      234.23     30.56 o
   5   6   1     5632.06     5551.75    161.58 o
   6   6   1      439.41      453.08     27.27 o
   7   6   1     5528.51     5358.51    120.41 o
   8   6   1      879.31      790.34     40.44 o
   9   6   1        2.34      -10.80     22.32 o
  10   6   1     2818.79     3014.58     87.29 o
  11   6   1       60.77       70.09     57.64 o
  12   6   1      739.90      768.38     49.77 o
 -14   7   1      207.05       85.64     67.52 o
 -13   7   1      179.64      217.94     46.85 o
 -12   7   1     1635.68     1668.87     91.31 o
 -11   7   1      601.44      627.11    107.60 o
 -10   7   1      795.74      737.09     45.38 o
  -9   7   1     1096.04     1067.38     50.69 o
  -8   7   1     6393.19     6416.92    164.33 o
  -7   7   1      819.58      775.33     45.02 o
  -6   7   1     2787.34     3005.07     88.02 o
  -5   7   1     3083.47     3119.25     71.55 o
  -4   7   1       71.15       72.83     14.82 o
  -3   7   1       29.81       56.36     13.18 o
  -2   7   1      524.70      624.36     26.17 o
  -1   7   1      419.46      396.17     24.52 o
   0   7   1       62.39       30.56     12.44 o
   1   7   1      155.96      127.18     15.74 o
   2   7   1     1971.63     2153.61     45.75 o
   3   7   1       39.32       40.44     20.49 o
   4   7   1     4007.66     4048.85     92.04 o
   5   7   1        2.90        6.04     17.38 o
   6   7   1     3882.29     4118.38     96.44 o
   7   7   1      251.29      310.53     29.46 o
   8   7   1      148.59      128.64     29.83 o
   9   7   1     1245.28     1398.05     68.62 o
  10   7   1       84.78      103.76     36.78 o
  11   7   1     2182.42     2307.51     75.21 o
  12   7   1       19.23       53.80     40.07 o
 -13   8   1     1754.52     1729.99     80.70 o
 -12   8   1      138.33      130.66     52.15 o
 -11   8   1     1799.54     1769.15     69.72 o
 -10   8   1      381.89      427.28     37.51 o
  -9   8   1      475.49      467.17     40.62 o
  -8   8   1        1.37        5.67     20.31 o
  -7   8   1      463.29      458.76     36.78 o
  -6   8   1      236.53      269.00     26.35 o
  -5   8   1       89.31      110.34     21.59 o
  -4   8   1     1323.60     1343.70     35.13 o
  -3   8   1       85.03       61.12     13.72 o
  -2   8   1      226.14      198.73     20.68 o
  -1   8   1      654.64      629.85     23.97 o
   0   8   1       91.23      108.15     16.10 o
   1   8   1     2130.59     1992.95     44.83 o
   2   8   1       83.84       82.89     14.09 o
   3   8   1     2886.22     2937.36     71.18 o
   4   8   1      251.01      250.15     38.79 o
   5   8   1     8521.54     8478.68    176.22 o
   6   8   1      288.92      239.72     30.56 o
   7   8   1      520.55      551.72     35.50 o
   8   8   1     2391.72     2384.55     86.19 o
   9   8   1      641.69      544.03     63.86 o
  10   8   1     1054.25      996.20     53.07 o
  11   8   1       34.47       71.37     35.13 o
 -13   9   1        9.26       19.21     51.24 o
 -12   9   1      830.23      782.65     54.71 o
 -11   9   1      125.95      108.33     31.47 o
 -10   9   1      531.42      473.21     40.26 o
  -9   9   1     3392.03     3489.08    154.26 o
  -8   9   1      101.23      117.48     30.74 o
  -7   9   1     1709.61     1729.44     55.26 o
  -6   9   1      279.58      229.47     42.27 o
  -5   9   1       30.51       43.37     17.93 o
  -4   9   1     3532.49     3757.89     73.75 o
  -3   9   1       48.27       50.32     15.37 o
  -2   9   1     1053.27     1049.45     32.02 o
  -1   9   1      283.54      282.35     22.87 o
   0   9   1     8360.31     8435.13    146.39 o
   1   9   1       16.62       33.12     31.29 o
   2   9   1     6549.20     6491.95    120.77 o
   3   9   1     1294.26     1279.83     74.66 o
   4   9   1     6730.10     6608.88    141.63 o
   5   9   1     1674.43     1587.08     58.37 o
   6   9   1      508.55      507.07     33.30 o
   7   9   1     1174.87     1193.83     52.34 o
   8   9   1       32.19      -20.68     20.68 o
   9   9   1      509.22      503.22     49.41 o
  10   9   1       45.57       93.69     47.21 o
  11   9   1       38.96      -25.80     44.83 o
 -12  10   1      623.99      665.54     51.79 o
 -11  10   1       62.36      118.21     31.66 o
 -10  10   1      890.10      981.19     97.53 o
  -9  10   1       61.98       75.76     40.99 o
  -8  10   1       29.45       50.51     30.01 o
  -7  10   1      334.87      331.76     37.70 o
  -6  10   1      336.29      332.86     31.66 o
  -5  10   1       63.76       45.93     24.52 o
  -4  10   1       48.06       77.22     23.06 o
  -3  10   1     1622.90     1730.17     53.07 o
  -2  10   1      309.96      292.05     30.93 o
  -1  10   1     3666.33     3890.01     89.48 o
   0  10   1      736.48      725.37     42.45 o
   1  10   1     3258.03     3385.32     80.70 o
   2  10   1        2.30       16.65     26.53 o
   3  10   1     3810.97     4033.47    117.48 o
   4  10   1     2288.44     2240.17     79.23 o
   5  10   1     1998.42     2121.04    110.53 o
   6  10   1     1246.90     1127.22     56.18 o
   7  10   1      755.58      727.39     49.96 o
   8  10   1      833.09      861.34     81.25 o
   9  10   1      586.70      543.12     59.65 o
  10  10   1       11.26       97.35     56.18 o
 -11  11   1     1059.10     1221.09     67.89 o
 -10  11   1      160.34      182.08     42.82 o
  -9  11   1        7.05       24.15     37.70 o
  -8  11   1      487.65      441.74     41.72 o
  -7  11   1       69.74      139.07     28.91 o
  -6  11   1        6.32      -19.58     33.30 o
  -5  11   1       61.46       62.58     25.25 o
  -4  11   1      418.84      403.13     45.20 o
  -3  11   1      153.02      117.85     25.98 o
  -2  11   1     3287.44     3376.90     82.53 o
  -1  11   1      138.12      119.31     22.69 o
   0  11   1     2107.79     2210.16     61.12 o
   1  11   1      896.10      838.65     40.99 o
   2  11   1     1844.85     1791.66     67.34 o
   3  11   1     1631.24     1592.20     68.99 o
   4  11   1        4.78        4.57     24.89 o
   5  11   1      885.43      895.19     58.19 o
   6  11   1      209.54      164.51     33.30 o
   7  11   1       29.94       28.91     30.93 o
   8  11   1      551.13      540.55     68.80 o
   9  11   1      132.20      188.66     52.70 o
 -11  12   1      289.28      309.44     50.51 o
 -10  12   1      380.80      437.71     45.38 o
  -9  12   1      480.21      498.47     44.47 o
  -8  12   1       29.22       -2.20     58.56 o
  -7  12   1     1397.97     1429.52     63.31 o
  -6  12   1      292.34      268.81     33.67 o
  -5  12   1      901.04      931.79    105.40 o
  -4  12   1       47.35       -7.14     26.53 o
  -3  12   1     1715.30     1776.65     67.89 o
  -2  12   1      119.34      141.27     26.53 o
  -1  12   1     1496.70     1503.63     50.51 o
   0  12   1      522.16      507.98     33.30 o
   1  12   1      105.54      107.23     34.95 o
   2  12   1      856.38      875.43     47.58 o
   3  12   1      303.97      256.55     33.67 o
   4  12   1      591.00      537.44     45.56 o
   5  12   1      242.69      226.18     42.27 o
   6  12   1       36.54      -27.08     27.08 o
   7  12   1      428.14      385.01     45.20 o
   8  12   1      295.75      174.02     42.09 o
 -10  13   1       49.43       -6.22     27.27 o
  -9  13   1      178.64      246.12     38.06 o
  -8  13   1      330.88      289.31     50.14 o
  -7  13   1      162.96      253.62     63.50 o
  -6  13   1     1428.02     1547.18     68.26 o
  -5  13   1       48.59       33.85     32.02 o
  -4  13   1     1729.82     1908.22     76.49 o
  -3  13   1      136.81      118.94     30.74 o
  -2  13   1     5817.08     5947.92    131.94 o
  -1  13   1      158.23      143.10     26.72 o
   0  13   1     1063.69     1094.65     52.34 o
   1  13   1      707.03      754.47     51.05 o
   2  13   1       26.98       -2.56     20.68 o
   3  13   1      499.25      533.78    135.60 o
   4  13   1       15.78       10.06     39.89 o
   5  13   1       64.45       60.94     69.90 o
   6  13   1      303.49      229.29     42.27 o
   7  13   1        0.21        5.49     34.04 o
  -8  14   1       71.08       61.48     35.50 o
  -7  14   1     1022.70      984.67     62.40 o
  -6  14   1      382.02      430.76     94.79 o
  -5  14   1     1827.11     1982.15     82.89 o
  -4  14   1      184.24      148.41     35.50 o
  -3  14   1     2680.29     2679.16     97.72 o
  -2  14   1     1368.45     1397.86     62.58 o
  -1  14   1     1583.91     1653.87     83.26 o
   0  14   1     2948.92     3054.29    104.49 o
   1  14   1      308.29      198.54     35.13 o
   2  14   1      990.25      992.72     61.48 o
   3  14   1      407.75      464.61     98.08 o
   4  14   1       59.60       99.91     39.71 o
   5  14   1      445.73      519.88     75.03 o
   6  14   1       12.18       36.42     37.15 o
  -7  15   1       24.86       78.69     43.92 o
  -6  15   1     1052.84     1181.20     92.04 o
  -5  15   1      217.12      249.78     86.74 o
  -4  15   1     1448.68     1550.48    202.02 o
  -3  15   1      566.21      581.54     48.13 o
  -2  15   1      293.08      310.17     38.24 o
  -1  15   1      886.70      856.40     57.46 o
   0  15   1        0.08       24.15     37.15 o
   1  15   1     2015.99     2114.27     85.27 o
   2  15   1      932.54      958.87     61.67 o
   3  15   1      156.12      176.22     75.21 o
   4  15   1      570.99      579.35     68.62 o
  -4  16   1     1763.40     1899.07     83.99 o
  -3  16   1       10.33       51.05     36.23 o
  -2  16   1      690.65      799.67     75.03 o
  -1  16   1       55.72      121.69     73.93 o
   0  16   1      330.81      272.66     51.97 o
   1  16   1      881.09      919.16     77.04 o
  -2 -16   2        3.98       24.89     61.85 o
  -1 -16   2     1485.00     1547.92    111.62 o
   0 -16   2      458.11      463.33     62.40 o
   1 -16   2      558.20      560.13     45.38 o
   2 -16   2      108.64      153.35     89.30 o
   3 -16   2      522.13      531.22     49.96 o
   4 -16   2      466.13      593.80     53.62 o
  -5 -15   2      110.97      145.29     53.43 o
  -4 -15   2     1962.63     1903.47     99.18 o
  -3 -15   2      134.59      147.31     41.54 o
  -2 -15   2     2574.00     2728.94    100.83 o
  -1 -15   2      706.91      649.25     59.11 o
   0 -15   2      622.16      661.69     53.07 o
   1 -15   2      160.07      124.25     25.98 o
   2 -15   2      877.35      895.37    163.41 o
   3 -15   2       17.06       -3.84     27.81 o
   4 -15   2      715.04      745.50     53.25 o
   5 -15   2      451.88      538.36     68.62 o
   6 -15   2      196.41      191.59     46.11 o
   7 -15   2      383.56      339.08     47.39 o
  -7 -14   2     1567.58     1683.15     78.87 o
  -6 -14   2        4.37      -29.64     44.65 o
  -5 -14   2     1846.73     2092.50     96.98 o
  -4 -14   2       89.51      142.18     73.38 o
  -3 -14   2      288.77      370.92     80.52 o
  -2 -14   2        3.78       45.38     32.02 o
  -1 -14   2       47.61       48.31     42.45 o
   0 -14   2        1.81       10.25     21.78 o
   1 -14   2        5.35       10.43     20.13 o
   2 -14   2        1.43       25.44     22.32 o
   3 -14   2      811.41      789.79     48.49 o
   4 -14   2      182.32      173.84     39.71 o
   5 -14   2       10.45       47.58     36.42 o
   6 -14   2      914.81      906.72     61.48 o
   7 -14   2      323.26      344.94     44.65 o
   8 -14   2      200.19      120.59     44.65 o
  -8 -13   2     1308.06     1377.00    127.36 o
  -7 -13   2        5.05        5.12     34.95 o
  -6 -13   2     1061.90     1088.98    151.88 o
  -5 -13   2      281.83      256.37     51.97 o
  -4 -13   2       33.09        0.37     48.31 o
  -3 -13   2      110.76      141.45     39.71 o
  -2 -13   2       82.54       66.06     28.91 o
  -1 -13   2       21.75       -4.21     21.59 o
   0 -13   2       24.09        1.46     18.48 o
   1 -13   2     1099.00     1099.04     43.92 o
   2 -13   2      252.77      221.60     25.98 o
   3 -13   2       32.08        8.97     20.49 o
   4 -13   2      166.84      192.69     35.50 o
   5 -13   2      497.96      468.64     43.55 o
   6 -13   2     1810.29     1849.30     86.01 o
   7 -13   2      653.52      673.77    104.85 o
   8 -13   2     1712.40     1917.19     79.23 o
   9 -13   2      148.22      155.72     36.23 o
  -9 -12   2     1230.23     1360.90     88.38 o
  -8 -12   2       54.17       62.77     32.76 o
  -7 -12   2     2826.96     2830.50    159.93 o
  -6 -12   2      942.69      939.29    152.98 o
  -5 -12   2     1635.65     1591.65     77.77 o
  -4 -12   2      304.28      277.41     37.33 o
  -3 -12   2       92.35       73.93     27.81 o
  -2 -12   2      281.86      255.27     33.67 o
  -1 -12   2      163.51      219.59     28.36 o
   0 -12   2     2340.62     2431.03     66.06 o
   1 -12   2      328.39      298.27     26.17 o
   2 -12   2      734.23      725.92     34.22 o
   3 -12   2       45.54       56.00     21.59 o
   4 -12   2     1033.96     1074.34     60.39 o
   5 -12   2     2884.59     2870.02    116.56 o
   6 -12   2        3.70       23.42     25.98 o
   7 -12   2     1673.29     1757.81     96.44 o
   8 -12   2       28.02       21.04     45.20 o
   9 -12   2     1241.60     1211.21     65.33 o
  10 -12   2        7.84       12.81     34.59 o
 -10 -11   2     1978.89     2065.41    146.03 o
  -9 -11   2        1.99      -12.08     28.55 o
  -8 -11   2     1063.96     1211.21    103.94 o
  -7 -11   2      367.99      288.58     40.44 o
  -6 -11   2      303.97      328.65     46.66 o
  -5 -11   2      124.83       97.90     37.33 o
  -4 -11   2     3563.24     3562.27    109.98 o
  -3 -11   2        2.28      -19.95     19.95 o
  -2 -11   2      528.45      536.71     30.56 o
  -1 -11   2     1232.79     1289.72     44.47 o
   0 -11   2       72.02       52.34     18.48 o
   1 -11   2        2.00       12.44     16.29 o
   2 -11   2      463.72      491.51     28.73 o
   3 -11   2     2160.41     2191.68     61.67 o
   4 -11   2     2133.67     2252.43     62.77 o
   5 -11   2        0.63      -10.61     23.61 o
   6 -11   2     3907.96     3835.66    171.10 o
   7 -11   2       50.84       36.23     24.70 o
   8 -11   2      224.98      114.19     35.87 o
   9 -11   2      290.74      298.64     50.14 o
  10 -11   2       46.23       44.83     37.15 o
  11 -11   2       15.23       -2.38     49.41 o
 -11 -10   2     2241.84     2135.13    158.47 o
 -10 -10   2      108.69      185.55     48.68 o
  -9 -10   2      829.04      946.61     76.31 o
  -8 -10   2       27.72        7.69     42.45 o
  -7 -10   2       35.84       35.68     35.87 o
  -6 -10   2      819.62      877.26     89.48 o
  -5 -10   2      559.07      574.77     46.85 o
  -4 -10   2       34.16       26.35     21.59 o
  -3 -10   2      645.09      666.82     32.94 o
  -2 -10   2     2364.84     2253.71     60.20 o
  -1 -10   2      647.53      695.36     34.04 o
   0 -10   2     1789.84     1802.64     52.52 o
   1 -10   2     2231.78     2238.16     59.11 o
   2 -10   2      344.67      273.75     27.27 o
   3 -10   2     8757.70     8588.65    173.84 o
   4 -10   2      423.90      382.45     48.31 o
   5 -10   2     1971.61     1832.28     65.88 o
   6 -10   2     1119.87     1053.29     70.27 o
   7 -10   2     1349.00     1372.06     62.58 o
   8 -10   2      237.96      180.06     42.64 o
   9 -10   2      267.84      242.83     39.53 o
  10 -10   2       10.99       -8.60     31.47 o
  11 -10   2      379.91      347.68     44.28 o
  12 -10   2       40.03       88.02     38.06 o
 -12  -9   2     2416.45     2246.57    140.35 o
 -11  -9   2       12.25      -12.99     41.90 o
 -10  -9   2      256.14      300.10     51.05 o
  -9  -9   2        4.55      -25.07     25.07 o
  -8  -9   2      414.88      398.55     40.99 o
  -7  -9   2      650.46      694.63     69.90 o
  -6  -9   2       15.18       18.85     26.72 o
  -5  -9   2      980.51      941.12     49.96 o
  -4  -9   2      347.40      356.65     31.66 o
  -3  -9   2      316.79      350.43     29.83 o
  -2  -9   2     1512.01     1551.03     52.52 o
  -1  -9   2     2308.45     2273.47     57.82 o
   0  -9   2     6679.76     6797.00    139.26 o
   1  -9   2      100.71       65.33     18.67 o
   2  -9   2     6663.73     6471.46    161.40 o
   3  -9   2      185.80      186.65     24.89 o
   4  -9   2     2207.54     2091.58     68.26 o
   5  -9   2      274.27      307.42     31.47 o
   6  -9   2     2721.87     2726.56     87.84 o
   7  -9   2      616.00      577.33     43.37 o
   8  -9   2      809.81      951.37     60.75 o
   9  -9   2      120.43       76.86     36.05 o
  10  -9   2       11.15       33.85     25.98 o
  11  -9   2      203.40      200.74     49.41 o
  12  -9   2       43.44       34.04     35.68 o
 -12  -8   2       70.37       96.62     87.29 o
 -11  -8   2      126.91      177.50     35.50 o
 -10  -8   2       45.80       21.23     34.22 o
  -9  -8   2      522.12      457.29     43.19 o
  -8  -8   2      445.69      443.20     39.16 o
  -7  -8   2     1845.66     1841.07     58.56 o
  -6  -8   2     1538.99     1605.92     50.69 o
  -5  -8   2      133.13      114.92     20.86 o
  -4  -8   2      749.06      776.06     25.98 o
  -3  -8   2      211.55      236.97     28.55 o
  -2  -8   2      513.66      523.54     30.93 o
  -1  -8   2     8521.78     8662.03    171.10 o
   0  -8   2      218.03      167.44     28.18 o
   1  -8   2     5678.35     5399.68    135.78 o
   2  -8   2       24.61        8.78     16.65 o
   3  -8   2      274.57      253.26     26.53 o
   4  -8   2       43.65       68.62     33.49 o
   5  -8   2     1114.29     1164.92     65.88 o
   6  -8   2     1492.32     1498.51     75.76 o
   7  -8   2     1462.92     1402.99     56.91 o
   8  -8   2      380.82      352.07     34.04 o
   9  -8   2     2064.68     1976.48     73.20 o
  10  -8   2      486.76      443.02     37.88 o
  11  -8   2      725.42      684.57     48.13 o
  12  -8   2     1387.36     1388.17    122.97 o
  13  -8   2      258.65      154.81     50.32 o
 -13  -7   2        1.28       53.98     51.79 o
 -12  -7   2      802.09      912.21     81.80 o
 -11  -7   2      119.46      182.44     54.71 o
 -10  -7   2      433.01      393.98     65.33 o
  -9  -7   2      340.83      299.19     36.23 o
  -8  -7   2      310.26      354.27     40.07 o
  -7  -7   2     1138.27     1162.35     96.62 o
  -6  -7   2      232.56      216.66     24.52 o
  -5  -7   2      601.58      585.02     32.94 o
  -4  -7   2      405.32      385.01     24.52 o
  -3  -7   2     1416.25     1385.60     38.43 o
  -2  -7   2     4763.05     4669.00    115.28 o
  -1  -7   2     1276.30     1282.76     30.93 o
   0  -7   2    12263.87    12109.94    227.82 o
   1  -7   2      198.80      192.14     14.46 o
   2  -7   2      878.43      759.41     30.74 o
   3  -7   2        0.56       11.89     15.37 o
   4  -7   2     3008.07     2989.51    122.05 o
   5  -7   2      916.56      936.36     42.27 o
   6  -7   2      637.32      712.75     37.88 o
   7  -7   2     1032.75     1080.74     49.22 o
   8  -7   2     1640.66     1592.20     59.84 o
   9  -7   2     2850.80     2826.29     89.12 o
  10  -7   2      223.07      219.77     53.07 o
  11  -7   2      996.69      949.72     54.53 o
  12  -7   2      982.99      994.92     63.68 o
  13  -7   2      368.91      346.77     72.46 o
 -13  -6   2      174.10      232.58     74.11 o
 -12  -6   2       78.17       75.58     44.65 o
 -11  -6   2      131.99      134.31     35.32 o
 -10  -6   2        1.56       23.06     30.19 o
  -9  -6   2       32.48       12.26     23.97 o
  -8  -6   2     2260.86     2234.50     80.33 o
  -7  -6   2      275.34      295.53     45.02 o
  -6  -6   2     2855.16     2817.69     69.90 o
  -5  -6   2     2684.26     2620.24     53.25 o
  -4  -6   2       11.22       -7.14     11.53 o
  -3  -6   2     5188.78     4894.81     87.29 o
  -2  -6   2     2467.62     2444.20     48.68 o
  -1  -6   2     1518.74     1461.91     36.60 o
   0  -6   2      188.01      168.17     18.12 o
   1  -6   2    10000.83    10007.75    189.40 o
   2  -6   2     2980.94     2819.88     76.86 o
   3  -6   2     2319.75     2223.88     88.20 o
   4  -6   2     4376.83     4252.51    131.75 o
   5  -6   2      158.25      152.61     22.87 o
   6  -6   2     1298.11     1461.00     53.07 o
   7  -6   2     2349.96     2419.32     75.94 o
   8  -6   2       15.33       15.37     25.98 o
   9  -6   2      117.34      117.11     30.56 o
  10  -6   2       44.15       73.01     30.01 o
  11  -6   2     3030.89     2920.53    198.18 o
  12  -6   2      708.84      775.15     95.70 o
  13  -6   2      387.92      326.09     86.01 o
 -13  -5   2      131.98       83.26     55.81 o
 -12  -5   2      138.86      134.13     52.15 o
 -11  -5   2      545.42      552.45     42.45 o
 -10  -5   2       36.44       18.48     22.87 o
  -9  -5   2      462.85      518.41     36.42 o
  -8  -5   2        5.09        8.05     25.07 o
  -7  -5   2     3999.47     4056.90    114.55 o
  -6  -5   2     4268.68     4503.21     82.53 o
  -5  -5   2     2179.43     2272.37     47.03 o
  -4  -5   2     9782.57     9710.93    162.68 o
  -3  -5   2      211.07      266.07     14.64 o
  -2  -5   2     3452.58     3302.98     72.10 o
  -1  -5   2      725.86      701.77     63.31 o
   0  -5   2     4646.46     4519.31    110.71 o
   1  -5   2     2336.36     2262.13     49.77 o
   2  -5   2      510.42      533.42     32.76 o
   3  -5   2      310.24      387.94     25.44 o
   4  -5   2      780.97      830.78     35.32 o
   5  -5   2      731.18      795.09     36.78 o
   6  -5   2     1901.70     1934.03     63.68 o
   7  -5   2     2444.67     2638.90     80.52 o
   8  -5   2      845.58      836.82     52.52 o
   9  -5   2     2406.84     2577.97     82.35 o
  10  -5   2     3555.03     3701.35    109.06 o
  11  -5   2       17.69      -22.14     35.50 o
  12  -5   2     2628.75     2705.51    134.86 o
  13  -5   2       18.16       25.80     52.88 o
 -14  -4   2      549.45      438.99     69.17 o
 -13  -4   2      495.15      453.08     60.57 o
 -12  -4   2      186.93      259.11     63.86 o
 -11  -4   2        0.36      -26.53     34.77 o
 -10  -4   2     2176.44     2292.14     78.50 o
  -9  -4   2        0.53      -12.81     19.95 o
  -8  -4   2     5902.61     5756.15    166.52 o
  -7  -4   2     2107.22     2116.28    116.75 o
  -6  -4   2     4112.34     4078.12    110.34 o
  -5  -4   2     7097.72     6707.88    116.02 o
  -4  -4   2      849.23      938.01     24.15 o
  -3  -4   2      792.68      719.15     21.04 o
  -2  -4   2     2003.82     1964.22    142.18 o
  -1  -4   2     1214.71     1366.76     41.36 o
   0  -4   2      786.62      790.88     29.64 o
   1  -4   2      538.48      494.62     23.24 o
   2  -4   2      291.85      256.19     28.73 o
   3  -4   2        0.12      -12.08     12.08 o
   4  -4   2      439.67      449.42     20.86 o
   5  -4   2     2615.23     2787.68     63.31 o
   6  -4   2      187.20      163.59     17.93 o
   7  -4   2      149.12      145.29     19.40 o
   8  -4   2     1543.85     1562.37     57.28 o
   9  -4   2     3376.46     3438.39     98.81 o
  10  -4   2     1308.57     1312.59     56.73 o
  11  -4   2     5632.96     5859.72    225.44 o
  12  -4   2      131.30       32.94     43.19 o
  13  -4   2      518.95      481.08     66.79 o
  14  -4   2      798.42      632.05     72.83 o
 -14  -3   2      225.71      244.11     75.21 o
 -13  -3   2      368.34      404.59     59.11 o
 -12  -3   2        8.82       -7.32     32.02 o
 -11  -3   2     1170.30     1144.42     80.88 o
 -10  -3   2     2543.43     2525.27     83.81 o
  -9  -3   2     2970.81     2896.37     88.75 o
  -8  -3   2     1400.65     1338.57     51.24 o
  -7  -3   2     2227.25     2134.77     62.40 o
  -6  -3   2     6665.78     6292.49    125.53 o
  -5  -3   2      466.64      520.61     22.14 o
  -4  -3   2       18.88       14.46     10.25 o
  -3  -3   2      940.70      996.93     27.63 o
  -2  -3   2     5855.93     5869.60    115.10 o
  -1  -3   2    15133.46    14654.24    274.30 o
   0  -3   2     3998.28     3991.94     96.44 o
   1  -3   2    11710.34    11730.78    217.76 o
   2  -3   2      172.21      139.99     10.80 o
   3  -3   2     4855.39     5020.71     87.47 o
   4  -3   2      857.98      932.34     24.89 o
   5  -3   2      411.08      382.08     17.20 o
   6  -3   2     2764.28     2877.52     57.46 o
   7  -3   2     1066.54     1013.58     33.30 o
   8  -3   2      773.27      729.77     30.01 o
   9  -3   2      605.97      516.22     50.69 o
  10  -3   2     2690.03     2782.19    125.90 o
  11  -3   2        0.23       -9.52     32.94 o
  12  -3   2      653.06      738.00     75.94 o
  13  -3   2      116.46      167.99     62.40 o
  14  -3   2       63.39       30.19     46.11 o
 -14  -2   2     2266.18     2348.68    150.42 o
 -13  -2   2      323.21      252.71     66.79 o
 -12  -2   2     1452.77     1467.58     94.24 o
 -11  -2   2     1811.26     1770.80     94.24 o
 -10  -2   2      721.46      798.02     63.50 o
  -9  -2   2     3353.97     3474.26    101.19 o
  -8  -2   2      491.50      430.76     24.52 o
  -7  -2   2     5865.95     5727.05    100.83 o
  -6  -2   2      709.81      733.24     30.19 o
  -5  -2   2    11089.78    10563.49    200.19 o
  -4  -2   2       74.05       86.55     12.44 o
  -3  -2   2       10.95       23.06     11.89 o
  -2  -2   2     9873.33     9862.27    221.60 o
  -1  -2   2     1939.81     1903.28     42.09 o
   0  -2   2      580.73      599.48     15.74 o
   1  -2   2      623.95      634.98     16.65 o
   2  -2   2     8688.64     8254.15    136.69 o
   3  -2   2      355.17      424.17     15.74 o
   4  -2   2    11174.99    10889.21    179.70 o
   5  -2   2    11687.68    11767.93    194.88 o
   6  -2   2     1410.12     1398.41     34.04 o
   7  -2   2     4973.95     5058.40     92.23 o
   8  -2   2      310.17      330.11     31.47 o
   9  -2   2     4872.50     4887.49    187.02 o
  10  -2   2       65.18       55.81     36.23 o
  11  -2   2      681.55      677.98     61.67 o
  12  -2   2      420.72      444.67     57.28 o
  13  -2   2        4.20       25.25     40.99 o
  14  -2   2       13.70       78.14     46.85 o
 -14  -1   2        3.87      -53.98     53.98 o
 -13  -1   2     3115.94     3154.39    160.12 o
 -12  -1   2     3499.32     3537.02    161.03 o
 -11  -1   2     1350.78     1353.76     91.68 o
 -10  -1   2     4537.91     4967.46    192.14 o
  -9  -1   2       26.46       -9.70     18.85 o
  -8  -1   2     6261.24     6254.43    126.63 o
  -7  -1   2        0.58       15.37     12.08 o
  -6  -1   2     3532.63     3685.06     77.95 o
  -5  -1   2      259.86      251.43     13.91 o
  -4  -1   2     2818.91     2689.23     57.64 o
  -3  -1   2      123.45      124.62     14.27 o
  -2  -1   2      825.04      810.83     26.35 o
  -1  -1   2       53.94      100.46      8.78 o
   0  -1   2      105.97      112.54      7.32 o
   1  -1   2     1504.10     1525.96     27.27 o
   2  -1   2    17585.40    18096.84    290.41 o
   3  -1   2    17091.05    16799.25    271.01 o
   4  -1   2     4229.78     3955.52     71.18 o
   5  -1   2     5854.82     6104.93    106.32 o
   6  -1   2    10168.61     9786.69    165.24 o
   7  -1   2        1.93       -9.88     13.18 o
   8  -1   2     3495.97     3597.23     71.00 o
   9  -1   2      144.73      188.85     40.81 o
  10  -1   2      167.38      177.68     38.61 o
  11  -1   2     1113.76      990.71     69.35 o
  12  -1   2      125.43      111.08     40.07 o
  13  -1   2        5.49      -36.42     36.42 o
  14  -1   2      123.73      130.84     52.88 o
 -15   0   2       17.04       -6.59     39.16 o
 -14   0   2     2771.40     2749.98    137.24 o
 -13   0   2     1838.55     1814.17    106.13 o
 -12   0   2     1263.60     1312.96     92.23 o
 -11   0   2     3510.06     3509.39    154.26 o
 -10   0   2        7.17       24.52     43.55 o
  -9   0   2     4196.15     4172.18    111.26 o
  -8   0   2       54.64       11.89     15.55 o
  -7   0   2      648.71      591.97     23.42 o
  -6   0   2       59.89       51.24     15.92 o
  -5   0   2     3223.87     3434.18     71.73 o
  -4   0   2     4130.18     4191.40     84.36 o
  -3   0   2    12364.28    12656.53    282.72 o
  -2   0   2     3102.29     3172.14    106.87 o
  -1   0   2       83.12       80.33      7.32 o
   0   0   2     7617.19     7296.56    171.28 o
   1   0   2      125.91      125.35      7.87 o
   2   0   2     1110.82     1172.79     25.62 o
   3   0   2    14965.60    14597.51    236.61 o
   4   0   2     8797.98     9297.92    154.81 o
   5   0   2    22447.39    22167.46    357.75 o
   6   0   2     1269.39     1245.62     31.66 o
   7   0   2     2545.10     2599.56     54.53 o
   8   0   2      961.10      959.78     54.90 o
   9   0   2     2763.23     2896.01     92.04 o
  10   0   2       12.32        3.84     32.39 o
  11   0   2       34.91       54.90     48.49 o
  12   0   2      534.73      533.23     64.96 o
  14   0   2      420.10      320.05     56.00 o
 -15   1   2      834.59      794.00     77.77 o
 -14   1   2      276.24      314.93     58.19 o
 -13   1   2     1495.89     1441.78     89.48 o
 -12   1   2     7614.23     7924.77    288.94 o
 -11   1   2      413.84      345.49     48.86 o
 -10   1   2      654.95      626.74     52.88 o
  -9   1   2     1645.93     1674.18     73.93 o
  -8   1   2      486.43      455.83     49.96 o
  -7   1   2      370.11      457.11     28.18 o
  -6   1   2      318.07      335.42     18.67 o
  -5   1   2      172.60      170.73     13.91 o
  -4   1   2      718.09      765.81     22.69 o
  -3   1   2    15858.23    15931.51    358.84 o
  -2   1   2    11193.70    11340.65    210.44 o
  -1   1   2    14834.22    14523.76    233.50 o
   0   1   2    10715.93    10350.12    167.99 o
   1   1   2        3.56        7.87      7.14 o
   2   1   2    22434.05    21644.47    313.83 o
   3   1   2     4435.27     4649.05     81.06 o
   4   1   2     6140.12     5655.68     97.90 o
   5   1   2     1652.23     1655.70     36.42 o
   6   1   2     3976.67     4066.60     75.58 o
   7   1   2     2248.22     2513.19     64.05 o
   8   1   2      724.24      701.95     38.79 o
   9   1   2      129.57      204.40     39.89 o
  10   1   2        2.03       27.27     23.42 o
  11   1   2     1152.55     1187.61     94.42 o
  12   1   2      121.07      168.90     69.54 o
  13   1   2      152.47      105.77     55.26 o
  14   1   2      346.49      207.15     57.09 o
 -15   2   2      625.89      727.39     75.76 o
 -14   2   2      238.63      272.66     50.51 o
 -13   2   2     1748.85     1791.66    102.29 o
 -12   2   2       11.62        2.93     31.11 o
 -11   2   2     2444.07     2406.32    114.37 o
 -10   2   2      609.99      594.72     35.68 o
  -9   2   2      656.60      673.77     36.60 o
  -8   2   2      645.52      657.30     35.50 o
  -7   2   2       58.53       38.98     18.48 o
  -6   2   2      440.80      420.51     17.57 o
  -5   2   2       16.73       34.59     15.01 o
  -4   2   2     1991.34     1944.82     55.63 o
  -3   2   2      140.15      134.13     10.98 o
  -2   2   2     3277.27     3274.80     58.37 o
  -1   2   2    10273.56    10321.94    168.53 o
   0   2   2      925.50     1002.06     30.01 o
   1   2   2    13730.96    13486.03    218.49 o
   2   2   2       74.11       95.52     10.43 o
   3   2   2     3729.57     3509.02     63.50 o
   4   2   2     1477.24     1555.97     33.67 o
   5   2   2     1095.79     1026.58     25.80 o
   6   2   2       26.39       16.29     14.46 o
   7   2   2      223.45      238.44     23.79 o
   8   2   2      215.83      273.02     26.72 o
   9   2   2      688.98      659.13     36.05 o
  10   2   2      421.25      379.52     30.56 o
  11   2   2      567.21      469.92     68.07 o
  12   2   2     1722.62     1588.17    109.61 o
  13   2   2     1065.86      892.63    105.04 o
 -14   3   2     1181.61     1334.18     97.35 o
 -13   3   2        0.25      -13.36     36.60 o
 -12   3   2     1481.68     1429.70     87.84 o
 -11   3   2       17.72       15.74     67.34 o
 -10   3   2       61.18       52.52     26.72 o
  -9   3   2      122.50      140.90     25.80 o
  -8   3   2       42.65        3.66     38.24 o
  -7   3   2     1416.70     1344.98     48.86 o
  -6   3   2       59.08       54.90     17.93 o
  -5   3   2       26.05       82.89     18.30 o
  -4   3   2      502.82      559.40     56.73 o
  -3   3   2    12044.46    11691.99    219.04 o
  -2   3   2     2224.92     2305.13     44.47 o
  -1   3   2     2303.64     2194.79     42.45 o
   0   3   2     7652.21     7176.88    120.22 o
   1   3   2      112.94       97.90     10.61 o
   2   3   2    11657.05    11680.09    191.59 o
   3   3   2      879.45      986.50     24.52 o
   4   3   2     3705.96     3826.70     86.01 o
   5   3   2     2255.97     2121.04     56.18 o
   6   3   2      767.85      813.39     33.30 o
   7   3   2     1367.09     1491.74     47.76 o
   8   3   2       41.45       32.39     21.04 o
   9   3   2     1236.62     1215.61     47.21 o
  10   3   2      150.34       87.47     32.02 o
  11   3   2      514.89      590.14     45.75 o
  12   3   2      217.47      192.69     50.69 o
  13   3   2      321.15      240.27     84.91 o
 -14   4   2      287.01      327.00     58.37 o
 -13   4   2      439.13      406.24     56.00 o
 -12   4   2        2.19       22.14     24.15 o
 -11   4   2        7.03       32.57     25.07 o
 -10   4   2      219.66      243.01     30.38 o
  -9   4   2      118.85      129.37     26.17 o
  -8   4   2     1659.43     1671.25     58.19 o
  -7   4   2      154.75      122.42     21.23 o
  -6   4   2     3585.78     3468.58    171.64 o
  -5   4   2     1686.77     1643.62     53.62 o
  -4   4   2     2763.83     2720.70     75.94 o
  -3   4   2     2781.01     2538.99     49.22 o
  -2   4   2      931.33      976.99     24.52 o
  -1   4   2    13444.15    13745.87    224.16 o
   0   4   2      108.24      122.24     11.35 o
   1   4   2     2209.12     2097.80     42.09 o
   2   4   2        1.58       10.80      8.97 o
   3   4   2     2784.02     2861.24     54.53 o
   4   4   2     1016.13     1026.76     34.40 o
   5   4   2      609.95      558.49     28.55 o
   6   4   2       21.87       31.84     21.78 o
   7   4   2       16.06       16.65     30.01 o
   8   4   2        7.37       57.64     20.49 o
   9   4   2       48.01       49.41     21.41 o
  10   4   2      410.15      420.69     41.17 o
  11   4   2     1029.72      970.58     46.66 o
  12   4   2     1093.04     1073.60     79.60 o
  13   4   2     1215.93     1190.54     93.87 o
 -14   5   2       29.96        7.87     47.03 o
 -13   5   2      126.17      110.89     47.76 o
 -12   5   2       80.51       68.80     36.23 o
 -11   5   2     2031.70     2076.76     74.84 o
 -10   5   2      297.09      290.59     34.40 o
  -9   5   2     2365.14     2454.45     88.75 o
  -8   5   2      144.92      134.68     28.91 o
  -7   5   2     2785.16     2736.99    105.40 o
  -6   5   2     1122.37     1058.23     43.19 o
  -5   5   2     1449.07     1368.59     44.10 o
  -4   5   2     2950.05     2632.68     52.34 o
  -3   5   2     3177.99     3213.68     61.12 o
  -2   5   2    12711.53    12711.43    208.98 o
  -1   5   2      249.21      277.05     16.10 o
   0   5   2     5811.90     5724.12    130.11 o
   1   5   2      906.50     1167.66     28.73 o
   2   5   2     1349.54     1434.46     33.12 o
   3   5   2       93.28      138.34     13.36 o
   4   5   2        0.38        8.05     14.46 o
   5   5   2      765.01      752.46     32.21 o
   6   5   2      413.44      379.52     29.64 o
   7   5   2     1127.40     1065.92     43.73 o
   8   5   2       14.66       58.19     22.87 o
   9   5   2      877.11      914.22     41.54 o
  10   5   2      723.85      700.49     40.81 o
  11   5   2      828.09      826.57     49.22 o
  12   5   2     2977.38     3126.21     93.14 o
 -14   6   2       92.26       71.55     70.09 o
 -13   6   2       97.06      121.32     46.11 o
 -12   6   2     1057.75     1111.85     79.97 o
 -11   6   2      156.92       93.51     35.50 o
 -10   6   2     1461.49     1407.93     75.58 o
  -9   6   2      554.32      501.76     40.99 o
  -8   6   2     7843.63     7739.21    191.41 o
  -7   6   2     2049.10     1978.13     64.78 o
  -6   6   2     4006.28     3974.55    107.42 o
  -5   6   2     3597.79     3410.39     66.06 o
  -4   6   2      481.81      467.91     19.95 o
  -3   6   2     4076.61     3827.61     74.66 o
  -2   6   2       14.88       -1.83     10.25 o
  -1   6   2     5237.25     5238.28     99.91 o
   0   6   2      254.50      340.73     17.02 o
   1   6   2      199.85      266.07     16.47 o
   2   6   2      912.45      873.05     25.25 o
   3   6   2      154.37      146.03     15.01 o
   4   6   2      736.75      782.10     32.39 o
   5   6   2      346.90      355.55     25.98 o
   6   6   2     3163.13     3224.11     80.70 o
   7   6   2     2618.54     2612.01     73.20 o
   8   6   2     1338.82     1284.78     52.15 o
   9   6   2      666.29      628.02     36.23 o
  10   6   2      856.06      904.16     46.30 o
  11   6   2     4057.59     4080.87    106.32 o
  12   6   2      298.78      341.83     43.37 o
 -14   7   2       28.87      -40.44     53.80 o
 -13   7   2     1196.68     1220.18     82.35 o
 -12   7   2      408.05      406.42     45.02 o
 -11   7   2     1399.19     1486.25     65.69 o
 -10   7   2      653.28      623.27     66.97 o
  -9   7   2      467.51      400.02     50.32 o
  -8   7   2     2796.81     2796.28     85.64 o
  -7   7   2     1770.34     1808.68     63.50 o
  -6   7   2     2188.53     2171.36     71.00 o
  -5   7   2      450.45      480.35     26.17 o
  -4   7   2     1509.25     1329.79     34.04 o
  -3   7   2       21.08       43.73     12.08 o
  -2   7   2      271.22      229.84     16.29 o
  -1   7   2     4786.23     4951.35     89.67 o
   0   7   2        8.79       15.74     11.35 o
   1   7   2      350.13      298.46     18.30 o
   2   7   2     1135.72     1148.45     30.93 o
   3   7   2      384.22      326.09     24.52 o
   4   7   2        1.50       -8.97     16.65 o
   5   7   2     6380.25     6492.13    139.26 o
   6   7   2       14.35        8.23     20.31 o
   7   7   2      562.31      479.43     34.95 o
   8   7   2     4436.74     4493.88    110.89 o
   9   7   2        0.73      -13.91     22.51 o
  10   7   2     3135.09     3167.38    183.36 o
  11   7   2       40.53      -23.79     27.27 o
  12   7   2     1074.07     1111.30     60.39 o
 -13   8   2      493.16      487.85     45.93 o
 -12   8   2     1480.48     1388.35     63.50 o
 -11   8   2      254.97      257.83     35.68 o
 -10   8   2      224.17      283.82     34.77 o
  -9   8   2     1988.13     1840.15     67.52 o
  -8   8   2       88.02       69.72     23.97 o
  -7   8   2     7816.46     7597.76    156.82 o
  -6   8   2       17.55      -21.96     22.87 o
  -5   8   2      895.16      983.21     36.60 o
  -4   8   2     1260.90     1260.62     33.67 o
  -3   8   2      543.13      460.40     21.96 o
  -2   8   2      888.11      914.95     28.91 o
  -1   8   2      106.98       99.91     14.46 o
   0   8   2     2632.92     2732.05     56.36 o
   1   8   2       11.46       13.54     17.02 o
   2   8   2     1078.73     1091.54     31.47 o
   3   8   2     1618.36     1630.63     49.22 o
   4   8   2     1813.26     1794.77     54.35 o
   5   8   2     1779.48     1895.41     56.36 o
   6   8   2      826.49      802.60     39.34 o
   7   8   2     3141.62     3141.40     83.63 o
   8   8   2      125.93      118.76     33.49 o
   9   8   2     3165.73     3184.95     91.68 o
  10   8   2      166.78      125.71     31.11 o
  11   8   2     1134.75     1275.44     84.36 o
 -13   9   2      320.96      332.86     45.38 o
 -12   9   2       54.02      133.22     36.78 o
 -11   9   2     3646.20     3782.05    115.83 o
 -10   9   2     1765.30     1649.11     67.16 o
  -9   9   2       59.31      100.83     70.27 o
  -8   9   2     2856.57     2848.25     75.39 o
  -7   9   2      451.98      423.62     30.38 o
  -6   9   2     2230.00     2465.61     65.69 o
  -5   9   2     1732.12     1806.85     51.60 o
  -4   9   2      132.73      115.65     16.47 o
  -3   9   2      309.73      318.04     23.24 o
  -2   9   2      624.38      557.21     24.52 o
  -1   9   2     2131.37     2153.43     48.68 o
   0   9   2      790.93      759.41     27.27 o
   1   9   2       93.91       89.30     17.57 o
   2   9   2       21.56       18.85     14.09 o
   3   9   2      775.33      759.96     35.50 o
   4   9   2     2122.38     2155.99     62.58 o
   5   9   2     3000.04     3037.46     78.69 o
   6   9   2     1226.89     1238.30     50.51 o
   7   9   2       20.28        7.87     23.42 o
   8   9   2     4718.04     4838.81    139.62 o
   9   9   2      543.65      577.70     49.59 o
  10   9   2      928.44      857.86     52.34 o
 -12  10   2      626.50      557.75     55.45 o
 -11  10   2     1050.11     1136.19     61.67 o
 -10  10   2      707.33      754.47    154.99 o
  -9  10   2     1116.90     1136.00     60.20 o
  -8  10   2        5.68       51.05     30.93 o
  -7  10   2     1503.17     1514.06     62.22 o
  -6  10   2       40.94       55.26     25.07 o
  -5  10   2      707.76      581.36     45.56 o
  -4  10   2      482.83      588.68     37.33 o
  -3  10   2     1142.71     1211.58     42.82 o
  -2  10   2     1722.59     1743.35     50.69 o
  -1  10   2      293.74      275.77     25.25 o
   0  10   2      437.11      457.29     33.67 o
   1  10   2      588.87      567.27     39.34 o
   2  10   2      348.53      303.58     25.25 o
   3  10   2      153.84      174.21     24.70 o
   4  10   2      413.50      357.93     33.67 o
   5  10   2     4137.21     4334.13    104.30 o
   6  10   2      481.05      461.32     36.60 o
   7  10   2      585.81      630.95     41.54 o
   8  10   2      471.26      550.80     76.86 o
   9  10   2     1113.14     1107.64     63.68 o
  10  10   2      266.72      286.01    102.47 o
 -11  11   2      173.15      116.75    104.12 o
 -10  11   2     1537.99     1715.17     77.95 o
  -9  11   2      108.13       77.22     32.94 o
  -8  11   2      324.72      255.27     52.88 o
  -7  11   2     1670.91     1649.84     65.69 o
  -6  11   2      131.02      165.79    109.43 o
  -5  11   2       58.60       77.59     29.10 o
  -4  11   2      393.89      357.01     43.73 o
  -3  11   2      665.74      686.76     34.59 o
  -2  11   2     1886.33     1902.37    109.79 o
  -1  11   2     5130.04     5504.17    120.04 o
   0  11   2      401.05      486.21     31.84 o
   1  11   2     1010.78      977.72     52.88 o
   2  11   2      244.37      296.26     33.67 o
   3  11   2      263.02      241.91     32.76 o
   4  11   2     2776.42     2903.51     98.63 o
   5  11   2       53.70       96.07     34.04 o
   6  11   2      563.05      561.23     47.58 o
   7  11   2      124.53       67.16     71.73 o
   8  11   2      211.93      190.68     52.52 o
   9  11   2      816.12      907.27    153.35 o
 -11  12   2      559.75      536.71     54.17 o
 -10  12   2      140.58       70.27     65.51 o
  -9  12   2      729.26      621.80     46.30 o
  -8  12   2      813.50      737.82     63.31 o
  -7  12   2       85.53       82.35     31.11 o
  -6  12   2     1367.97     1415.06     63.50 o
  -5  12   2       71.95      145.11     39.16 o
  -4  12   2      205.36      246.12     38.61 o
  -3  12   2       25.80       33.30     27.81 o
  -2  12   2     1359.87     1325.58     48.13 o
  -1  12   2       12.28       31.66     21.23 o
   0  12   2     2177.97     2208.15     64.23 o
   1  12   2     2704.77     2633.23     90.21 o
   2  12   2      789.98      846.15     49.77 o
   3  12   2     3506.01     3545.44    112.72 o
   4  12   2       93.08       38.24     34.40 o
   5  12   2     1520.95     1541.88    128.28 o
   6  12   2      160.53      177.68     45.02 o
   7  12   2      230.24      165.24     41.54 o
   8  12   2     1106.07     1190.17     74.11 o
  -9  13   2      293.69      320.42     39.34 o
  -8  13   2      207.31      248.87     48.49 o
  -7  13   2      586.16      610.27     44.10 o
  -6  13   2       38.32      100.28     36.23 o
  -5  13   2     1547.84     1630.99     73.56 o
  -4  13   2      339.60      380.25     62.95 o
  -3  13   2     1105.37     1211.58     57.82 o
  -2  13   2      840.41      770.76     40.44 o
  -1  13   2     2900.13     2918.88     77.95 o
   0  13   2      366.32      378.97     44.10 o
   1  13   2        0.19        9.15     28.00 o
   2  13   2     3925.88     4163.58    127.91 o
   3  13   2       71.54       50.32     29.64 o
   4  13   2      628.29      682.37     58.37 o
   5  13   2      297.15      294.98     46.66 o
   6  13   2       56.24       36.78     34.22 o
   7  13   2      966.87     1161.07    134.13 o
  -8  14   2      305.54      295.90     66.97 o
  -7  14   2      103.96      125.53     53.43 o
  -6  14   2     1274.39     1322.65     69.90 o
  -5  14   2      367.60      333.41     47.21 o
  -4  14   2      802.79      802.05     50.51 o
  -3  14   2      576.93      503.04     61.30 o
  -2  14   2     1261.16     1328.69     60.94 o
  -1  14   2      367.51      445.03     38.24 o
   0  14   2      978.60      932.15     88.93 o
   1  14   2     2412.18     2595.17    121.87 o
   2  14   2      219.99      140.17     35.13 o
   3  14   2      137.24       75.21     35.50 o
   4  14   2      335.78      264.24     60.94 o
   5  14   2        0.92      -53.80     53.80 o
  -6  15   2       60.65        8.42     32.21 o
  -5  15   2     1021.13      956.12     57.82 o
  -4  15   2      934.87     1068.66     71.55 o
  -3  15   2      302.30      292.78     37.88 o
  -2  15   2      810.21      813.21     49.96 o
  -1  15   2      106.75      148.59     67.71 o
   0  15   2      281.60      213.73     52.88 o
   1  15   2      466.12      486.94     97.53 o
   2  15   2        2.30      -11.71     48.86 o
   3  15   2       86.51       91.50     36.96 o
  -2  16   2        0.49       -4.21     47.94 o
  -1  16   2        8.40       93.87     70.63 o
  -2 -16   3     1078.41     1153.02     68.26 o
  -1 -16   3     1059.65     1126.49     69.17 o
   0 -16   3     1378.57     1530.35     61.12 o
   1 -16   3      995.89      986.68     48.49 o
   2 -16   3      901.32      878.35     56.00 o
   3 -16   3     1397.30     1444.89     69.72 o
   4 -16   3       41.82      -16.65     28.73 o
  -5 -15   3     2819.24     3030.32    295.35 o
  -4 -15   3       17.39       62.77     38.24 o
  -3 -15   3      502.34      584.84     54.17 o
  -2 -15   3      449.21      432.22     44.10 o
  -1 -15   3      514.37      512.56     52.34 o
   0 -15   3      311.51      334.69     34.22 o
   1 -15   3      838.81      805.16     41.36 o
   2 -15   3        9.93       17.93     23.06 o
   3 -15   3       10.24       40.26     32.02 o
   4 -15   3      392.95      392.15     41.54 o
   5 -15   3       76.61       74.29     89.85 o
   6 -15   3      455.37      447.41     59.84 o
  -7 -14   3        0.60       30.74     63.31 o
  -6 -14   3     1785.12     1840.15     94.79 o
  -5 -14   3      154.60      177.50     48.86 o
  -4 -14   3      389.15      342.19     44.10 o
  -3 -14   3      475.05      479.07     42.27 o
  -2 -14   3      712.69      614.85     46.85 o
  -1 -14   3      489.57      461.32     36.42 o
   0 -14   3       74.27       24.89     22.32 o
   1 -14   3      651.66      628.76     61.30 o
   2 -14   3       15.55       29.28     22.32 o
   3 -14   3      177.58      188.48     33.85 o
   4 -14   3       13.13       50.51     80.52 o
   5 -14   3      531.65      597.28     50.87 o
   6 -14   3      828.17      736.90     54.71 o
   7 -14   3      207.20      260.58     42.64 o
   8 -14   3     1040.79     1011.39     61.67 o
  -8 -13   3        7.42       99.36     49.41 o
  -7 -13   3     1849.06     1948.48     89.30 o
  -6 -13   3      221.06      217.39     52.15 o
  -5 -13   3     1408.23     1373.16     72.10 o
  -4 -13   3     1502.86     1434.10     66.24 o
  -3 -13   3      691.63      629.67     76.49 o
  -2 -13   3      442.81      440.09     32.76 o
  -1 -13   3      116.92      106.87     26.72 o
   0 -13   3     1061.51      975.70     43.00 o
   1 -13   3      134.16      139.26     35.50 o
   2 -13   3      915.91      975.52     48.68 o
   3 -13   3       32.19       10.25     25.80 o
   4 -13   3     2187.28     2192.59     82.35 o
   5 -13   3      990.85      934.72     54.35 o
   6 -13   3       26.77       33.49     26.53 o
   7 -13   3      259.37      296.81     39.71 o
   8 -13   3        6.93       14.09     70.09 o
   9 -13   3     1296.48     1195.29     63.50 o
  -9 -12   3       45.02       -5.67     33.49 o
  -8 -12   3     1589.51     1522.66    129.56 o
  -7 -12   3       84.67       67.16     35.87 o
  -6 -12   3     2844.71     2853.55    163.78 o
  -5 -12   3      768.16      762.52     54.17 o
  -4 -12   3      853.60      819.80     48.31 o
  -3 -12   3     2324.28     2260.11     79.78 o
  -2 -12   3     1387.04     1407.75     48.49 o
  -1 -12   3     1019.69     1110.93     48.49 o
   0 -12   3      329.63      339.81     30.38 o
   1 -12   3      734.41      708.72     33.67 o
   2 -12   3      591.18      574.96     33.30 o
   3 -12   3      460.55      516.22     37.15 o
   4 -12   3      191.77      171.10     35.50 o
   5 -12   3       20.47       46.30     29.46 o
   6 -12   3      491.93      492.43     41.72 o
   7 -12   3      219.61      191.96     32.21 o
   8 -12   3     2410.37     2371.37     86.37 o
   9 -12   3     1051.31     1086.96     63.31 o
  10 -12   3      391.53      385.93     47.39 o
 -10 -11   3        4.10      -24.34     59.47 o
  -9 -11   3     2684.35     2924.19    105.59 o
  -8 -11   3       93.96       75.94     65.51 o
  -7 -11   3     2109.16     2059.56     81.80 o
  -6 -11   3     1120.14     1081.66     71.92 o
  -5 -11   3     3647.53     3680.12    114.37 o
  -4 -11   3     1303.94     1219.27     56.36 o
  -3 -11   3        0.12      -15.74     15.74 o
  -2 -11   3      400.74      373.12     28.36 o
  -1 -11   3       21.73       14.82     17.38 o
   0 -11   3       72.47       87.29     19.76 o
   1 -11   3     1710.23     1856.25     60.39 o
   2 -11   3      387.94      355.92     35.13 o
   3 -11   3      597.97      653.64     43.73 o
   4 -11   3        1.65      -17.20     27.63 o
   5 -11   3      407.48      405.69     35.50 o
   6 -11   3      854.00      791.62     46.30 o
   7 -11   3     1067.65     1003.52     52.52 o
   8 -11   3       37.97       20.68     29.83 o
   9 -11   3      893.90      942.58     64.41 o
  10 -11   3     1102.49     1159.24     67.52 o
  11 -11   3       22.74       22.69     42.45 o
 -11 -10   3        2.19       78.32     44.47 o
 -10 -10   3     1912.44     1941.53     84.72 o
  -9 -10   3        2.03       -2.74     30.56 o
  -8 -10   3      408.43      469.19     50.69 o
  -7 -10   3     1066.42     1202.06    112.54 o
  -6 -10   3        5.65      -10.06     40.26 o
  -5 -10   3      137.97      131.02     37.70 o
  -4 -10   3      202.39      209.89     50.32 o
  -3 -10   3      785.35      858.77     33.67 o
  -2 -10   3      404.09      406.42     29.28 o
  -1 -10   3      119.85      148.59     20.31 o
   0 -10   3     1823.39     1849.67     53.07 o
   1 -10   3      487.64      533.60     34.40 o
   2 -10   3     2652.91     2649.33    112.36 o
   3 -10   3      286.01      288.76     32.02 o
   4 -10   3     4571.39     4653.26    126.63 o
   5 -10   3      815.12      892.81     45.56 o
   6 -10   3     1969.09     1898.16     69.54 o
   7 -10   3      611.54      612.29     48.86 o
   8 -10   3      520.72      427.83     44.10 o
   9 -10   3      170.79      245.57     41.36 o
  10 -10   3      642.76      637.54     49.22 o
  11 -10   3      464.56      421.43     43.37 o
 -12  -9   3       85.49      -28.00     28.00 o
 -11  -9   3      197.60      242.28     43.00 o
 -10  -9   3        9.28        4.39     55.63 o
  -9  -9   3      291.21      274.49     40.99 o
  -8  -9   3      746.33      752.09     51.79 o
  -7  -9   3      162.67      114.37     30.01 o
  -6  -9   3       19.32       36.78     24.34 o
  -5  -9   3      399.99      407.52     51.79 o
  -4  -9   3      438.74      490.60     25.80 o
  -3  -9   3      105.76       83.26     16.65 o
  -2  -9   3     2411.50     2456.65     62.77 o
  -1  -9   3     1432.84     1487.53     44.65 o
   0  -9   3     2428.59     2508.43     74.48 o
   1  -9   3     3240.07     3234.17     90.95 o
   2  -9   3      693.90      659.50     36.60 o
   3  -9   3    10685.16    10558.55    454.91 o
   4  -9   3      364.00      343.66     29.64 o
   5  -9   3     2595.96     2544.48     80.88 o
   6  -9   3     8975.64     9167.64    225.63 o
   7  -9   3      209.16      177.13     81.98 o
   8  -9   3       47.44       45.38     39.53 o
   9  -9   3        0.56       -8.60     24.52 o
  10  -9   3      135.34      101.38     73.01 o
  11  -9   3      118.14      146.39     32.94 o
  12  -9   3       41.08       56.73     34.59 o
 -12  -8   3     1489.45     1533.83     72.28 o
 -11  -8   3     1036.60     1084.58     60.02 o
 -10  -8   3        1.11       44.47     32.76 o
  -9  -8   3     1012.40     1034.99     63.68 o
  -8  -8   3      972.51      946.24     53.43 o
  -7  -8   3      156.20      169.08     28.73 o
  -6  -8   3      112.40      109.61     24.70 o
  -5  -8   3       48.09       48.13     17.20 o
  -4  -8   3     1424.38     1393.47     48.13 o
  -3  -8   3     1915.14     1947.93     51.05 o
  -2  -8   3     1945.76     1919.75     51.60 o
  -1  -8   3       29.21       34.04     30.38 o
   0  -8   3    11340.77    11086.84    257.83 o
   1  -8   3      679.57      778.44     48.68 o
   2  -8   3     6470.23     6494.88    159.93 o
   3  -8   3     2201.99     2127.45     94.42 o
   4  -8   3      595.35      508.90     33.12 o
   5  -8   3     1675.25     1665.03     61.67 o
   6  -8   3      948.54      974.61     47.76 o
   7  -8   3     1025.55     1060.06     50.14 o
   8  -8   3      192.69      118.58     26.72 o
   9  -8   3      579.11      599.29     43.00 o
  10  -8   3       82.48        6.59     27.08 o
  11  -8   3      140.74       89.12     53.62 o
  12  -8   3      719.74      688.23     49.96 o
 -13  -7   3     1345.13     1520.47    103.94 o
 -12  -7   3     1232.44     1207.19     64.41 o
 -11  -7   3       32.48      -18.85     40.62 o
 -10  -7   3      125.08       83.81     40.62 o
  -9  -7   3      664.32      659.68     55.45 o
  -8  -7   3       38.60       63.86     30.19 o
  -7  -7   3       55.35       79.97     22.51 o
  -6  -7   3      299.57      304.50     29.46 o
  -5  -7   3     1420.75     1453.31     42.82 o
  -4  -7   3      105.82      118.94     17.02 o
  -3  -7   3     7407.40     7406.17    147.86 o
  -2  -7   3        1.00      -12.99     15.74 o
  -1  -7   3     3981.50     3911.42    184.27 o
   0  -7   3       59.08       50.69     19.58 o
   1  -7   3     8441.01     8349.67    299.19 o
   2  -7   3     2344.20     2143.37     64.23 o
   3  -7   3     3416.69     3300.05    155.72 o
   4  -7   3     2209.43     2113.54     68.07 o
   5  -7   3       60.91       55.45     22.51 o
   6  -7   3     3414.16     3614.61    131.94 o
   7  -7   3      188.99      149.50     25.44 o
   8  -7   3      168.01      160.85     30.38 o
   9  -7   3      823.71      728.85     43.37 o
  10  -7   3        7.66        1.83     29.64 o
  11  -7   3      163.81      150.78     32.39 o
  12  -7   3      380.63      277.05     65.14 o
  13  -7   3      790.88      698.84     86.37 o
 -13  -6   3       63.08      167.25     60.39 o
 -12  -6   3      428.18      464.80     62.77 o
 -11  -6   3      339.31      328.10     51.97 o
 -10  -6   3       73.14       50.69     24.15 o
  -9  -6   3      126.34      145.66     40.44 o
  -8  -6   3      233.08      203.49     37.33 o
  -7  -6   3     1082.76     1058.05     47.21 o
  -6  -6   3     3115.97     3150.36     71.37 o
  -5  -6   3      615.27      664.99     25.98 o
  -4  -6   3     8778.86     8667.16    169.82 o
  -3  -6   3      392.47      486.94     25.62 o
  -2  -6   3    15042.65    14113.68    318.95 o
  -1  -6   3     6743.78     6921.61    164.14 o
   0  -6   3     5429.99     4841.01    119.86 o
   1  -6   3     6319.07     5924.86    216.84 o
   2  -6   3     1803.91     1682.96     52.88 o
   3  -6   3     1242.58     1179.92     44.65 o
   4  -6   3      462.57      540.55     42.45 o
   5  -6   3      403.92      370.19     28.91 o
   6  -6   3       30.99       47.39     20.31 o
   7  -6   3      184.27      101.74     24.15 o
   8  -6   3        1.02        3.29     33.85 o
   9  -6   3      154.10      139.07     52.15 o
  10  -6   3      754.15      708.36     73.56 o
  11  -6   3        3.75       99.91     54.90 o
  12  -6   3     1793.58     1907.49    124.25 o
  13  -6   3       65.55      189.94     80.88 o
 -14  -5   3      461.52      364.70     61.30 o
 -13  -5   3      183.33      139.99     68.44 o
 -12  -5   3      391.90      364.33     57.46 o
 -11  -5   3      389.52      364.33     37.88 o
 -10  -5   3      105.55      105.22     25.62 o
  -9  -5   3        1.62      -19.40     22.51 o
  -8  -5   3        2.72        8.97     28.73 o
  -7  -5   3     1017.22     1019.62     46.30 o
  -6  -5   3     2193.30     2194.05     46.30 o
  -5  -5   3     2962.49     2731.13     54.71 o
  -4  -5   3      599.15      552.45     20.49 o
  -3  -5   3     9776.89     8806.96    204.77 o
  -2  -5   3      450.43      457.66     23.79 o
  -1  -5   3     1545.41     1509.12     36.23 o
   0  -5   3     3147.68     2983.84     78.14 o
   1  -5   3       32.27       65.14     15.55 o
   2  -5   3      230.14      340.91     23.42 o
   3  -5   3     1499.85     1492.29     49.04 o
   4  -5   3        1.82       14.09     16.29 o
   5  -5   3      356.88      381.90     21.59 o
   6  -5   3      195.57      217.21     19.95 o
   7  -5   3      869.43      828.76     33.30 o
   8  -5   3      182.13      131.57     77.59 o
   9  -5   3     1495.55     1550.84     60.75 o
  10  -5   3      250.79      197.26     32.21 o
  11  -5   3     3129.38     3059.97    141.09 o
  12  -5   3       42.44      108.88     51.97 o
  13  -5   3     2984.03     2912.84    147.12 o
 -14  -4   3       39.13      -39.53     40.07 o
 -13  -4   3       85.17        9.88     40.62 o
 -12  -4   3     1852.12     1726.33    108.70 o
 -11  -4   3       86.34      114.19     41.54 o
 -10  -4   3       99.76      114.92     25.98 o
  -9  -4   3     1434.27     1511.13     59.11 o
  -8  -4   3      124.09      165.61     28.91 o
  -7  -4   3      606.59      484.74     23.42 o
  -6  -4   3     6010.20     5865.76    118.21 o
  -5  -4   3      624.47      659.31     24.89 o
  -4  -4   3     1405.31     1297.77     34.95 o
  -3  -4   3     2361.66     2453.72     55.26 o
  -2  -4   3    14418.34    14029.51    264.79 o
  -1  -4   3    10946.61    11115.39    218.12 o
   0  -4   3        9.00        5.49      8.78 o
   1  -4   3       20.70       25.98      9.70 o
   2  -4   3      473.85      549.89     24.52 o
   3  -4   3      139.54      124.62     11.89 o
   4  -4   3      322.82      351.89     17.02 o
   5  -4   3       18.63       26.72     14.09 o
   6  -4   3      248.34      241.55     18.48 o
   7  -4   3     2291.38     2358.56     58.74 o
   8  -4   3      958.29      950.64     44.65 o
   9  -4   3      211.74      139.07     28.00 o
  10  -4   3     1983.87     2052.97    105.04 o
  11  -4   3      141.58      164.87     47.58 o
  12  -4   3      924.12      977.53     80.15 o
  13  -4   3      343.01      258.57     62.40 o
 -14  -3   3      372.15      403.31     80.15 o
 -13  -3   3      147.28      250.33     53.43 o
 -12  -3   3      496.77      456.56     53.80 o
 -11  -3   3       22.78       38.43     45.56 o
 -10  -3   3      226.25      274.12     32.94 o
  -9  -3   3     3537.15     3616.81    104.49 o
  -8  -3   3     5874.18     5701.80    117.66 o
  -7  -3   3    12530.52    12092.55    248.87 o
  -6  -3   3      774.90      754.65     41.54 o
  -5  -3   3    12946.22    12259.08    231.48 o
  -4  -3   3     4864.77     4569.64    110.89 o
  -3  -3   3     5847.37     5836.48    137.43 o
  -2  -3   3    41104.66    40439.59    743.31 o
  -1  -3   3     1209.55     1305.64     28.36 o
   0  -3   3    12418.79    12343.80    228.74 o
   1  -3   3     4648.11     4843.94     83.63 o
   2  -3   3     2623.28     2565.16     48.68 o
   3  -3   3      947.17      954.30     25.07 o
   4  -3   3     3693.86     3463.09     64.78 o
   5  -3   3      211.12      193.97     15.01 o
   6  -3   3     1959.94     2069.99     45.38 o
   7  -3   3     1742.23     1933.66     50.87 o
   8  -3   3       18.33       -7.50     14.09 o
   9  -3   3     2639.36     2801.77     72.10 o
  10  -3   3      191.07      210.44     49.41 o
  11  -3   3     1608.72     1675.46    101.56 o
  12  -3   3      173.28      194.88     56.36 o
  13  -3   3      210.59      234.41     63.13 o
 -14  -2   3      181.40      116.56     76.67 o
 -13  -2   3      644.88      618.32     85.82 o
 -12  -2   3      103.71       81.25     45.75 o
 -11  -2   3      677.68      671.03     57.46 o
 -10  -2   3     3713.35     3995.23    160.12 o
  -9  -2   3      258.79      256.19     28.55 o
  -8  -2   3     5390.80     5162.16    107.78 o
  -7  -2   3      556.62      504.87     20.86 o
  -6  -2   3    14486.29    14205.73    266.98 o
  -5  -2   3      290.87      264.60     16.84 o
  -4  -2   3     6064.58     5718.63    135.23 o
  -3  -2   3     9751.51     9526.30    215.93 o
  -2  -2   3    37479.64    38040.78    828.76 o
  -1  -2   3    52345.75    55162.64    878.90 o
   0  -2   3     7578.71     7777.82    116.75 o
   1  -2   3     1650.71     1695.59     34.04 o
   2  -2   3     3752.92     3900.81     69.17 o
   3  -2   3     4952.83     4918.78     86.01 o
   4  -2   3     1439.89     1536.57     34.04 o
   5  -2   3       61.81       50.87     11.71 o
   6  -2   3     3925.93     3775.27     71.55 o
   7  -2   3      734.42      769.29     26.53 o
   8  -2   3     3603.52     3687.81     88.93 o
   9  -2   3     1020.33     1045.79     50.87 o
  10  -2   3     2014.95     1919.02     75.94 o
  11  -2   3     1344.68     1410.12     87.47 o
  12  -2   3     1036.67     1088.06     79.78 o
  13  -2   3      838.06      633.51     68.26 o
 -15  -1   3      241.04      117.66     58.01 o
 -14  -1   3       60.42       -4.39     53.25 o
 -13  -1   3      914.42      903.79     91.68 o
 -12  -1   3     1265.13     1318.26     97.17 o
 -11  -1   3      915.57      857.31     74.29 o
 -10  -1   3      196.29      108.33     36.23 o
  -9  -1   3     4953.10     5094.27    130.11 o
  -8  -1   3       20.80       24.52     17.75 o
  -7  -1   3     6407.81     6378.50    140.90 o
  -6  -1   3     2735.21     2624.81     59.11 o
  -5  -1   3       30.54       41.90     12.63 o
  -4  -1   3      834.70      779.54     29.10 o
  -3  -1   3      732.34      752.09     28.00 o
  -2  -1   3      616.26      629.49     23.61 o
  -1  -1   3     9560.74     9440.29    154.26 o
   0  -1   3     9006.88     8836.24    144.75 o
   1  -1   3      323.77      313.10     12.63 o
   2  -1   3     1067.54     1206.46     27.08 o
   3  -1   3    20436.96    21252.69    341.83 o
   4  -1   3     3406.20     3403.62     63.31 o
   5  -1   3     5686.25     5549.73     97.90 o
   6  -1   3      895.25      896.65     27.81 o
   7  -1   3     3883.23     3733.92     72.28 o
   8  -1   3     1783.50     1698.88     52.15 o
   9  -1   3     1473.80     1564.75     50.87 o
  10  -1   3     1884.21     1884.98     96.44 o
  11  -1   3     1277.22     1132.89     75.94 o
  12  -1   3     1005.96      900.13     76.12 o
  13  -1   3       63.47      115.28     53.43 o
 -15   0   3      466.03      378.97     58.74 o
 -14   0   3      372.29      382.63     55.63 o
 -13   0   3      287.25      298.27     55.45 o
 -12   0   3     2161.42     2336.24    121.32 o
 -11   0   3      357.01      308.16     60.75 o
 -10   0   3      588.06      577.70     38.43 o
  -9   0   3     1012.67      964.36     56.54 o
  -8   0   3      732.60      708.54     28.73 o
  -7   0   3     1199.23     1192.91     35.50 o
  -6   0   3      140.70      200.19     26.35 o
  -5   0   3     1467.41     1432.08     45.02 o
  -4   0   3     4517.50     4798.37    149.50 o
  -3   0   3     3209.39     3285.59     81.80 o
  -2   0   3     2095.16     2018.75     47.39 o
  -1   0   3     5025.94     5159.41     87.10 o
   0   0   3      322.39      307.79     11.35 o
   1   0   3     3443.55     3448.64     62.77 o
   2   0   3     9383.79     9156.66    143.46 o
   3   0   3     5193.68     5461.35     94.42 o
   4   0   3     9385.90     8841.18    174.76 o
   5   0   3     1497.03     1862.29     40.62 o
   6   0   3     1928.28     1778.30     53.43 o
   7   0   3     1821.66     1769.88     51.97 o
   8   0   3     3777.82     3903.37     91.68 o
   9   0   3     4679.98     4640.82    107.78 o
  10   0   3      209.53      198.18     28.00 o
  11   0   3      179.41      202.57     43.92 o
  12   0   3       40.19      -29.28     29.28 o
  13   0   3       12.53       33.67     38.61 o
 -15   1   3        7.62       22.87     41.90 o
 -14   1   3     1214.15     1083.49     83.08 o
 -13   1   3     2790.66     2879.17    135.23 o
 -12   1   3      182.55      168.72     42.45 o
 -11   1   3      768.37      805.16     62.77 o
 -10   1   3        6.23        7.50     23.97 o
  -9   1   3     1764.73     1855.52     62.03 o
  -8   1   3     1570.82     1542.97     53.25 o
  -7   1   3     1305.83     1280.75     36.23 o
  -6   1   3        2.09       -4.21     11.16 o
  -5   1   3     2667.91     2927.85     77.77 o
  -4   1   3      775.98      744.40     29.10 o
  -3   1   3      634.24      663.89     20.86 o
  -2   1   3      112.17      107.23      9.70 o
  -1   1   3     1736.65     1826.06     35.50 o
   0   1   3    14608.95    14579.94    235.14 o
   1   1   3     1248.92     1326.86     38.43 o
   2   1   3     1976.37     2116.28     41.17 o
   3   1   3     8372.85     8406.76    140.72 o
   4   1   3        0.17       -8.60      8.60 o
   5   1   3     2143.19     2127.63     44.65 o
   6   1   3     1572.97     1578.48     36.96 o
   7   1   3      812.91      781.19     34.40 o
   8   1   3     1368.34     1494.67     48.49 o
   9   1   3      914.73      876.71     40.81 o
  10   1   3      662.22      697.56     39.89 o
  11   1   3      797.25      802.41     58.56 o
  12   1   3       32.90       39.34     41.54 o
  13   1   3        9.90      -40.26     40.26 o
 -15   2   3      889.62      811.20     77.77 o
 -14   2   3     1642.99     1692.48    104.12 o
 -13   2   3       21.74      -24.34     36.05 o
 -12   2   3     2890.51     2767.73    128.09 o
 -11   2   3        2.07      -11.16     20.68 o
 -10   2   3     3699.74     3728.43    104.67 o
  -9   2   3     3372.35     3583.87     99.91 o
  -8   2   3      177.56      172.56     24.52 o
  -7   2   3     3636.58     3786.07    100.10 o
  -6   2   3     2438.92     2754.74     65.88 o
  -5   2   3       28.62       71.92     15.01 o
  -4   2   3     6458.05     6769.00    159.38 o
  -3   2   3      256.65      260.21     13.18 o
  -2   2   3     1010.57     1067.02     24.89 o
  -1   2   3      214.07      210.80     16.10 o
   0   2   3    18113.68    18187.23    292.60 o
   1   2   3      753.87      765.45     23.42 o
   2   2   3     5823.21     5726.87     98.27 o
   3   2   3       25.81       35.50      8.60 o
   4   2   3     5933.20     5957.25    103.57 o
   5   2   3     3639.02     3425.95     97.72 o
   6   2   3      217.74      204.95     31.11 o
   7   2   3      203.68      213.73     24.52 o
   8   2   3     1834.36     1827.34     56.18 o
   9   2   3     2361.89     2348.68     66.06 o
  10   2   3       18.79       44.65     23.79 o
  11   2   3      619.88      560.50     39.53 o
  12   2   3        0.65       62.40     52.70 o
  13   2   3      230.96      214.65     83.81 o
 -15   3   3     2319.63     2507.52    134.68 o
 -14   3   3      168.03       87.29     55.63 o
 -13   3   3     1109.09     1121.18     82.53 o
 -12   3   3      383.65      350.43     35.87 o
 -11   3   3      898.91      842.30     93.33 o
 -10   3   3        7.47       11.16     25.98 o
  -9   3   3        4.09      -15.74     15.74 o
  -8   3   3     1677.10     1814.17     76.67 o
  -7   3   3      158.55      172.38     26.72 o
  -6   3   3     1715.35     1812.52     57.64 o
  -5   3   3     6152.45     6483.90    155.91 o
  -4   3   3     4013.88     3907.94     80.70 o
  -3   3   3    19789.93    19868.18    320.05 o
  -2   3   3       15.04       20.13      9.88 o
  -1   3   3     4172.33     4093.50     72.65 o
   0   3   3      865.16      973.14     24.15 o
   1   3   3     4817.00     4434.22     78.32 o
   2   3   3      881.43      975.89     24.70 o
   3   3   3     8238.64     8208.77    172.74 o
   4   3   3     1882.93     1721.94     42.09 o
   5   3   3     2344.85     2312.45     59.47 o
   6   3   3     1023.72     1031.70     46.30 o
   7   3   3       66.02       66.24     18.12 o
   8   3   3       72.86       28.73     20.68 o
   9   3   3      669.63      644.13     37.88 o
  10   3   3      254.85      218.86     29.46 o
  11   3   3        0.57       16.65     27.81 o
  12   3   3       85.85      109.43     83.26 o
  13   3   3       36.87      158.29     62.58 o
 -14   4   3     1582.22     1546.09     99.18 o
 -13   4   3      474.96      402.58     56.73 o
 -12   4   3      435.51      399.83     35.87 o
 -11   4   3      815.30      816.32     44.83 o
 -10   4   3     2120.67     2174.11     73.38 o
  -9   4   3     1937.43     2108.60     70.63 o
  -8   4   3      471.08      490.78     34.77 o
  -7   4   3     1447.26     1445.08     51.60 o
  -6   4   3     3443.09     3784.24    101.01 o
  -5   4   3        3.81       11.89     10.43 o
  -4   4   3     6617.73     6581.80    113.09 o
  -3   4   3     5036.76     5182.47     90.95 o
  -2   4   3    13573.82    13532.14    234.96 o
  -1   4   3      301.45      340.36     16.65 o
   0   4   3    20597.91    20337.00    328.28 o
   1   4   3     5600.07     5515.88     96.25 o
   2   4   3     1678.65     1654.05     45.75 o
   3   4   3      934.00      846.88     54.35 o
   4   4   3        7.85        9.33     14.64 o
   5   4   3     2136.08     2097.62     57.46 o
   6   4   3       76.20       89.30     30.38 o
   7   4   3      806.19      800.77     52.88 o
   8   4   3     1074.05     1135.82     47.21 o
   9   4   3      261.37      279.24     41.54 o
  10   4   3      799.29      775.15     44.10 o
  11   4   3        0.42       -3.29     36.96 o
  12   4   3      705.30      639.19     51.42 o
 -14   5   3      587.07      528.84     72.83 o
 -13   5   3      233.34      234.04     43.55 o
 -12   5   3     1357.74     1293.93    122.24 o
 -11   5   3     1078.83     1091.72     83.81 o
 -10   5   3      173.95      183.17     40.81 o
  -9   5   3      909.86      833.34     45.02 o
  -8   5   3      928.07      983.39     46.66 o
  -7   5   3     2477.84     2646.77     80.52 o
  -6   5   3     3227.52     3316.15     91.13 o
  -5   5   3     1085.20      976.80     27.08 o
  -4   5   3     2189.75     2311.90     47.39 o
  -3   5   3     3807.07     3624.31     68.07 o
  -2   5   3      377.29      408.80     18.48 o
  -1   5   3     9077.70     8481.60    143.28 o
   0   5   3      905.24      824.01     24.34 o
   1   5   3     2102.31     2040.34     43.37 o
   2   5   3     3610.76     3546.54     66.79 o
   3   5   3      347.03      471.57     22.69 o
   4   5   3     4235.43     4409.70     98.63 o
   5   5   3      939.65      969.48     38.06 o
   6   5   3       44.86       33.85     44.28 o
   7   5   3     2323.65     2411.45     67.52 o
   8   5   3       14.81       30.01     28.73 o
   9   5   3      186.76      216.84     43.55 o
  10   5   3      194.34      164.33     29.64 o
  11   5   3     1793.00     1819.47     81.43 o
  12   5   3      173.08      127.91     31.84 o
 -14   6   3        2.19       52.70     67.71 o
 -13   6   3      150.93      131.20     84.72 o
 -12   6   3       43.19       67.16     38.24 o
 -11   6   3      184.35      167.80     40.99 o
 -10   6   3        0.32        6.77     34.40 o
  -9   6   3      260.86      297.54     34.77 o
  -8   6   3      265.22      289.31     31.47 o
  -7   6   3      338.20      308.34     28.36 o
  -6   6   3     1914.38     1901.64     52.15 o
  -5   6   3      476.55      435.33     19.58 o
  -4   6   3     9578.78     9516.23    161.58 o
  -3   6   3      180.56      216.84     15.19 o
  -2   6   3     4234.73     4164.68     77.04 o
  -1   6   3     6103.46     5941.88    104.49 o
   0   6   3      401.69      381.53     18.30 o
   1   6   3      239.54      179.15     16.29 o
   2   6   3      899.82      881.28     26.17 o
   3   6   3      724.57      688.96     24.70 o
   4   6   3      605.75      578.07     30.56 o
   5   6   3      868.81      872.50     37.33 o
   6   6   3       19.94       45.75     23.24 o
   7   6   3     1574.39     1493.02     63.86 o
   8   6   3      220.26      256.55     36.60 o
   9   6   3     1195.07     1129.05     49.59 o
  10   6   3     1552.21     1532.73     62.95 o
  11   6   3       81.72      121.51     32.21 o
  12   6   3      765.43      726.11     80.15 o
 -14   7   3       52.75       13.91     33.49 o
 -13   7   3       59.12        3.29     57.28 o
 -12   7   3      418.56      383.91     74.66 o
 -11   7   3     1361.11     1375.17     62.77 o
 -10   7   3      686.11      722.63     45.02 o
  -9   7   3      633.75      621.80     78.14 o
  -8   7   3      408.51      325.91     32.76 o
  -7   7   3     6550.17     6222.41    130.84 o
  -6   7   3      969.06     1038.65     37.33 o
  -5   7   3     7442.29     7452.65    208.43 o
  -4   7   3      842.98      828.95     27.08 o
  -3   7   3     5397.89     5463.73     98.63 o
  -2   7   3     6574.08     6714.83    118.03 o
  -1   7   3      662.40      567.82     22.32 o
   0   7   3     4922.65     4959.04     90.58 o
   1   7   3      270.38      298.46     18.30 o
   2   7   3     2582.62     2711.19     55.63 o
   3   7   3      575.86      585.94     30.93 o
   4   7   3      935.39      969.85     46.48 o
   5   7   3       55.18       18.12     20.31 o
   6   7   3      383.35      380.44     31.47 o
   7   7   3     1682.52     1740.79     60.75 o
   8   7   3       50.20       28.00     26.35 o
   9   7   3     3106.05     3052.46     85.64 o
  10   7   3      128.70       87.65     50.51 o
  11   7   3     1604.69     1484.42     62.40 o
 -13   8   3      910.19      963.99     58.56 o
 -12   8   3      232.12      218.31     58.56 o
 -11   8   3     1115.49     1122.28     78.69 o
 -10   8   3     1573.13     1723.59     68.80 o
  -9   8   3      335.28      277.05     34.22 o
  -8   8   3     6073.00     6129.08    132.49 o
  -7   8   3       90.97       66.79     21.41 o
  -6   8   3     6549.58     6459.74    135.78 o
  -5   8   3      249.70      279.24     53.07 o
  -4   8   3     1318.23     1307.28     35.32 o
  -3   8   3       52.48       45.38     15.01 o
  -2   8   3       15.59       32.57     14.64 o
  -1   8   3      951.11      969.85     29.46 o
   0   8   3        0.07       -4.76     13.18 o
   1   8   3      574.91      579.35     24.34 o
   2   8   3     1868.33     1923.60     52.70 o
   3   8   3       90.76       75.03     20.13 o
   4   8   3     1446.66     1439.59     49.22 o
   5   8   3     1688.03     1721.76     56.54 o
   6   8   3     1165.55     1194.56     69.17 o
   7   8   3       72.98       58.37     28.00 o
   8   8   3     3422.61     3197.57     88.02 o
   9   8   3       41.55        2.20     28.91 o
  10   8   3     2825.75     2910.65     85.64 o
  11   8   3      812.19      804.43     58.01 o
 -13   9   3      439.26      419.78     50.32 o
 -12   9   3      273.00      256.92     41.17 o
 -11   9   3      905.96      959.60    107.05 o
 -10   9   3      853.00      843.95     94.79 o
  -9   9   3      618.46      543.12     36.23 o
  -8   9   3       29.06       -6.22     19.40 o
  -7   9   3     5121.03     5224.74    116.38 o
  -6   9   3       76.98       73.56     21.04 o
  -5   9   3       40.73       21.59     15.01 o
  -4   9   3      441.63      463.88     28.00 o
  -3   9   3      214.55      200.01     20.13 o
  -2   9   3        3.55       41.90     15.55 o
  -1   9   3     1887.29     1949.40     45.93 o
   0   9   3        5.49       -9.88     13.72 o
   1   9   3       19.02       13.36     15.19 o
   2   9   3      280.55      297.54     25.98 o
   3   9   3      687.29      722.08     35.13 o
   4   9   3     1093.95      967.47     44.10 o
   5   9   3     4753.15     4829.67    114.00 o
   6   9   3      586.13      531.95     48.13 o
   7   9   3     3185.44     3148.53     87.84 o
   8   9   3       18.42       36.78     36.42 o
   9   9   3     2950.63     2994.09    153.71 o
  10   9   3      523.98      553.73     63.86 o
 -12  10   3      826.80      963.08     83.08 o
 -11  10   3      851.14      800.77     55.63 o
 -10  10   3     3723.73     3895.32    120.41 o
  -9  10   3      253.39      226.54     38.79 o
  -8  10   3     1311.98     1390.73     91.68 o
  -7  10   3      796.02      850.36     38.98 o
  -6  10   3      377.92      383.36     27.27 o
  -5  10   3      113.58      146.21     22.87 o
  -4  10   3      573.04      576.24     35.68 o
  -3  10   3     1337.34     1492.29     41.36 o
  -2  10   3      569.23      542.57     24.70 o
  -1  10   3      268.04      287.48     20.86 o
   0  10   3      817.77      804.97     33.67 o
   1  10   3       26.47        9.88     18.85 o
   2  10   3      317.50      370.56     29.64 o
   3  10   3      969.13      927.40     40.07 o
   4  10   3     1644.35     1725.97     59.11 o
   5  10   3        1.09       12.08     22.87 o
   6  10   3      954.62      993.27     49.04 o
   7  10   3      238.54      132.67     38.79 o
   8  10   3     1181.44     1214.51     69.35 o
   9  10   3      238.25      175.12     79.05 o
 -11  11   3     2353.74     2589.68    145.29 o
 -10  11   3        8.15       49.22     62.95 o
  -9  11   3     1166.80     1290.81     62.22 o
  -8  11   3      219.54      242.46     34.04 o
  -7  11   3     1601.30     1575.36     64.78 o
  -6  11   3      818.36      817.05    117.30 o
  -5  11   3      882.77      848.53     45.93 o
  -4  11   3      859.00      836.08     74.11 o
  -3  11   3       74.32       50.51     23.24 o
  -2  11   3      422.50      446.31     28.36 o
  -1  11   3       40.02       38.61     17.57 o
   0  11   3      327.96      319.14     28.36 o
   1  11   3      201.10      310.35     34.59 o
   2  11   3      876.51      785.39     45.93 o
   3  11   3     1658.48     1698.88     69.35 o
   4  11   3      482.32      416.67     50.32 o
   5  11   3     3107.48     3130.60    107.42 o
   6  11   3        8.42      -27.63     27.63 o
   7  11   3      370.50      342.56     48.68 o
   8  11   3       10.02      -10.61     53.43 o
 -10  12   3      852.41      892.44     56.36 o
  -9  12   3       44.97      -20.31     25.44 o
  -8  12   3      537.05      532.87     45.20 o
  -7  12   3      489.11      589.78     46.30 o
  -6  12   3       14.97      -13.91     23.24 o
  -5  12   3      890.72      828.58     50.87 o
  -4  12   3      424.61      453.08     40.62 o
  -3  12   3       50.98       89.67     24.52 o
  -2  12   3     2306.20     2328.19     65.33 o
  -1  12   3      988.74     1002.97     43.55 o
   0  12   3     5393.37     5725.59    160.48 o
   1  12   3      143.91      116.75     47.94 o
   2  12   3     3162.48     3190.44    104.12 o
   3  12   3       47.89      -11.16     60.94 o
   4  12   3     2243.72     2149.41     89.85 o
   5  12   3      586.77      630.58     54.53 o
   6  12   3      962.49     1103.07     68.07 o
   7  12   3      408.45      413.56     52.88 o
  -9  13   3        5.88       19.21     49.04 o
  -8  13   3      160.14      128.09     76.49 o
  -7  13   3      451.54      552.45     47.58 o
  -6  13   3      896.22      851.45     56.00 o
  -5  13   3     1832.84     1883.34     79.05 o
  -4  13   3       55.70       79.97     28.91 o
  -3  13   3      406.85      445.22     36.96 o
  -2  13   3      231.56      191.04     32.21 o
  -1  13   3     2507.74     2519.96     81.61 o
   0  13   3      110.18       73.38     38.79 o
   1  13   3     2539.95     2613.10    150.78 o
   2  13   3       26.60      -13.91     25.62 o
   3  13   3     2489.34     2710.82     99.00 o
   4  13   3       41.41       53.62     45.02 o
   5  13   3      749.14      690.79    115.47 o
   6  13   3      336.23      346.58     50.69 o
  -8  14   3      570.07      546.23     56.54 o
  -7  14   3        2.96       49.41     38.43 o
  -6  14   3      629.90      729.22     96.98 o
  -5  14   3       50.16        3.11     38.79 o
  -4  14   3      326.79      369.27     40.81 o
  -3  14   3       89.03      117.30     35.87 o
  -2  14   3      758.65      838.10     50.51 o
  -1  14   3      585.68      608.63     93.51 o
   0  14   3      829.33      938.19    129.01 o
   1  14   3       32.92       39.16     30.19 o
   2  14   3      893.94      943.32    127.73 o
   3  14   3      242.29      296.99     62.22 o
   4  14   3      531.37      697.93     72.65 o
  -6  15   3      125.68       50.69     39.53 o
  -5  15   3      248.49      227.09     47.94 o
  -4  15   3      493.98      496.09     44.65 o
  -3  15   3     1359.85     1566.03     70.82 o
  -2  15   3        0.90        2.93     41.54 o
  -1  15   3     1358.07     1540.78    115.47 o
   0  15   3        6.37       10.61     49.22 o
   1  15   3      630.52      598.56     56.18 o
   2  15   3      578.62      580.99     53.80 o
  -2 -16   4      146.55       55.45     43.00 o
  -1 -16   4      729.94      638.82     96.98 o
   0 -16   4     2649.36     2800.48     83.63 o
   1 -16   4     1400.41     1404.27     55.26 o
   2 -16   4      665.80      702.87    127.91 o
   3 -16   4       13.84      -15.19     37.15 o
  -5 -15   4      123.83      120.22     49.96 o
  -4 -15   4       59.41      129.01     81.80 o
  -3 -15   4       99.13       73.75     31.11 o
  -2 -15   4      464.18      419.05     44.10 o
  -1 -15   4     2596.78     2558.57     76.67 o
   0 -15   4      117.98      103.02     29.83 o
   1 -15   4      800.45      753.19     40.44 o
   2 -15   4       86.27       86.01     25.98 o
   3 -15   4      461.06      501.21     44.65 o
   4 -15   4      501.13      483.09    155.36 o
   5 -15   4      209.56      231.67     50.14 o
   6 -15   4       19.03       87.10     67.16 o
  -7 -14   4      455.18      393.98     53.43 o
  -6 -14   4        0.29       23.61     45.93 o
  -5 -14   4     1264.10     1321.92     79.23 o
  -4 -14   4      480.52      449.79     43.55 o
  -3 -14   4      748.90      804.24     51.97 o
  -2 -14   4     1548.96     1549.75     93.14 o
  -1 -14   4      185.49      167.25     37.70 o
   0 -14   4      842.16      917.33     43.19 o
   1 -14   4        4.11        7.50     46.66 o
   2 -14   4     1048.07      981.93     44.10 o
   3 -14   4      356.85      307.79     54.17 o
   4 -14   4      106.85      208.79     42.09 o
   5 -14   4        0.38       42.64     58.37 o
   6 -14   4      722.15      722.63    167.25 o
   7 -14   4        1.15       17.20     32.02 o
  -8 -13   4      950.08     1028.22    108.70 o
  -7 -13   4        0.05       25.25     48.49 o
  -6 -13   4     1726.39     1812.70     84.54 o
  -5 -13   4      852.19      870.30     56.73 o
  -4 -13   4      202.25      164.14     32.57 o
  -3 -13   4     1642.00     1867.05    100.10 o
  -2 -13   4      461.46      412.09     30.19 o
  -1 -13   4       25.51       65.14     23.06 o
   0 -13   4      109.78       69.72     22.32 o
   1 -13   4     1514.94     1519.92     52.52 o
   2 -13   4      591.22      561.96     35.50 o
   3 -13   4      550.48      576.97     39.34 o
   4 -13   4       37.35       -4.76     30.56 o
   5 -13   4      891.24      821.99     52.15 o
   6 -13   4      122.26      113.82     47.39 o
   7 -13   4      285.00      235.33     39.53 o
   8 -13   4      669.56      660.23     58.74 o
   9 -13   4      231.15      198.73     40.07 o
  -9 -12   4      653.70      731.23     62.58 o
  -8 -12   4      323.30      353.90     51.24 o
  -7 -12   4     1602.42     1628.07     76.31 o
  -6 -12   4     1088.08     1130.33     64.41 o
  -5 -12   4     1395.06     1436.29     95.70 o
  -4 -12   4     1215.22     1258.24     59.29 o
  -3 -12   4       34.03       53.98     23.61 o
  -2 -12   4     2918.61     2993.91     77.04 o
  -1 -12   4     1423.09     1379.02     49.22 o
   0 -12   4       68.04       66.97     21.23 o
   1 -12   4      323.21      303.22     31.29 o
   2 -12   4     1197.40     1120.82     62.22 o
   3 -12   4       30.54        3.66     26.17 o
   4 -12   4     1031.03     1001.51     55.63 o
   5 -12   4      788.46      740.56     62.77 o
   6 -12   4       29.86       23.42     26.72 o
   7 -12   4     1417.64     1286.06     86.74 o
   8 -12   4      846.77      820.89     96.07 o
   9 -12   4     1898.72     1849.67    108.70 o
  10 -12   4      869.29      777.53     62.03 o
 -10 -11   4     2045.80     2334.96     98.08 o
  -9 -11   4     1058.70     1028.95     66.06 o
  -8 -11   4     2690.25     2726.19    101.56 o
  -7 -11   4     2106.68     2031.74     99.91 o
  -6 -11   4      853.22      818.88     53.07 o
  -5 -11   4     2160.43     2371.19    117.85 o
  -4 -11   4       50.40       35.32     35.87 o
  -3 -11   4     1655.01     1659.17     50.51 o
  -2 -11   4        0.35      -16.47     16.47 o
  -1 -11   4     1650.92     1766.22     69.35 o
   0 -11   4      287.82      291.14     30.19 o
   1 -11   4      248.71      254.17     29.46 o
   2 -11   4      521.94      563.61     39.16 o
   3 -11   4      732.18      803.33     45.75 o
   4 -11   4     1283.15     1261.72     55.45 o
   5 -11   4     2425.60     2347.03     80.70 o
   6 -11   4      488.75      502.49     38.06 o
   7 -11   4      218.16      219.59     33.12 o
   8 -11   4     1685.68     1694.67     72.46 o
   9 -11   4     2954.71     3185.50    111.62 o
  10 -11   4       45.61       99.55     47.39 o
 -11 -10   4      403.17      390.32     54.90 o
 -10 -10   4      681.78      689.14    114.00 o
  -9 -10   4      744.30      828.58     60.39 o
  -8 -10   4     1184.19     1179.19     61.30 o
  -7 -10   4      290.40      268.26     32.94 o
  -6 -10   4     4351.98     4293.50    126.45 o
  -5 -10   4      115.95       44.65     29.46 o
  -4 -10   4      359.16      354.45     24.70 o
  -3 -10   4     1719.14     1678.94     49.22 o
  -2 -10   4      900.75      942.95     38.61 o
  -1 -10   4        4.78       17.75     19.03 o
   0 -10   4      456.04      406.79     31.84 o
   1 -10   4      335.01      306.51     36.60 o
   2 -10   4      653.20      643.21     41.54 o
   3 -10   4     3255.87     3457.97     99.73 o
   4 -10   4     1276.23     1322.47    147.67 o
   5 -10   4      367.17      356.10     31.84 o
   6 -10   4     4606.51     4512.36    126.81 o
   7 -10   4      552.95      542.02     45.56 o
   8 -10   4     2074.48     2034.67     81.25 o
   9 -10   4       40.64       63.31     34.95 o
  10 -10   4     1259.35     1233.90     67.89 o
  11 -10   4      109.94       68.26     87.29 o
 -12  -9   4      782.67      717.14     54.90 o
 -11  -9   4      119.49       73.01     35.50 o
 -10  -9   4        1.23        8.05     75.03 o
  -9  -9   4     1892.92     1984.71     82.53 o
  -8  -9   4      254.06      287.66     57.46 o
  -7  -9   4      664.54      629.85     42.09 o
  -6  -9   4       16.69       16.47     22.87 o
  -5  -9   4     1644.51     1788.91     51.79 o
  -4  -9   4       37.55       36.96     16.29 o
  -3  -9   4     2549.92     2720.70     67.34 o
  -2  -9   4       23.86       -6.22     18.12 o
  -1  -9   4      638.30      690.24     35.50 o
   0  -9   4      296.72      265.15     32.94 o
   1  -9   4       79.01       54.71     21.41 o
   2  -9   4     2588.76     2548.32     77.77 o
   3  -9   4      730.33      726.11     38.43 o
   4  -9   4     2151.06     2005.76    116.20 o
   5  -9   4     5219.56     5387.79    142.00 o
   6  -9   4       58.36       31.29     28.00 o
   7  -9   4     1751.18     1707.67    125.35 o
   8  -9   4        0.05       41.17     27.27 o
   9  -9   4     1359.60     1392.74     65.51 o
  10  -9   4      127.71       96.25     30.93 o
  11  -9   4      708.50      639.55     49.41 o
  12  -9   4       37.61        0.73     38.98 o
 -12  -8   4     1928.74     1900.36    140.90 o
 -11  -8   4        3.26        9.88     28.73 o
 -10  -8   4     2681.07     2594.80    101.38 o
  -9  -8   4       31.80       12.63     40.99 o
  -8  -8   4      996.21      968.20     49.41 o
  -7  -8   4       79.52       67.52     23.24 o
  -6  -8   4        4.68        3.66     20.13 o
  -5  -8   4      718.70      688.04     31.84 o
  -4  -8   4     1479.41     1509.30     51.97 o
  -3  -8   4      160.33      132.67     20.31 o
  -2  -8   4      726.61      677.06     50.32 o
  -1  -8   4     1534.86     1637.40     53.98 o
   0  -8   4      141.50      198.73     35.50 o
   1  -8   4     3229.66     3320.18     92.23 o
   2  -8   4      266.30      274.67     30.56 o
   3  -8   4     2126.18     2059.01     65.69 o
   4  -8   4     4668.90     4555.00    120.41 o
   5  -8   4     1240.91     1258.06     53.25 o
   6  -8   4     5664.89     5710.40    149.50 o
   7  -8   4      450.90      519.88     39.16 o
   8  -8   4      213.45      186.10     57.64 o
   9  -8   4       10.02       -3.11     23.79 o
  10  -8   4      572.04      462.23     63.86 o
  11  -8   4        0.92       64.60     65.33 o
  12  -8   4      420.71      360.86     57.64 o
 -13  -7   4      865.43      839.19     79.60 o
 -12  -7   4      497.34      492.06     68.44 o
 -11  -7   4     1866.53     1770.43     71.18 o
 -10  -7   4       50.59       45.38     37.15 o
  -9  -7   4     1355.54     1410.12     66.79 o
  -8  -7   4        9.39      -15.74     22.69 o
  -7  -7   4       93.19       84.36     24.34 o
  -6  -7   4      482.88      458.76     25.07 o
  -5  -7   4     1995.22     2092.13     54.53 o
  -4  -7   4      277.13      244.29     22.51 o
  -3  -7   4     1576.83     1590.19     51.60 o
  -2  -7   4     3092.90     2772.49    134.86 o
  -1  -7   4        4.09       21.59     15.37 o
   0  -7   4     9732.86     9561.80    223.43 o
   1  -7   4       85.13       38.24     19.21 o
   2  -7   4     1943.27     1865.40     58.74 o
   3  -7   4     5797.81     5828.43    145.11 o
   4  -7   4     2413.80     2554.55     77.77 o
   5  -7   4     5452.18     5361.62    137.97 o
   6  -7   4      597.06      550.07     47.94 o
   7  -7   4     3918.27     3995.78    111.99 o
   8  -7   4       17.87        1.10     33.12 o
   9  -7   4      670.60      706.16     74.11 o
  10  -7   4      153.92      179.51     76.49 o
  11  -7   4        0.38      -15.74     55.26 o
  12  -7   4       13.34       13.91     52.34 o
 -13  -6   4     1008.49      962.71     89.67 o
 -12  -6   4     2654.41     2672.57    132.85 o
 -11  -6   4       67.01       44.83     26.17 o
 -10  -6   4      452.60      496.27     43.55 o
  -9  -6   4       23.16       14.27     31.66 o
  -8  -6   4      931.63      932.15     48.13 o
  -7  -6   4       86.89       94.42     24.34 o
  -6  -6   4      456.14      461.32     20.31 o
  -5  -6   4      668.81      649.43     23.61 o
  -4  -6   4     3394.03     3284.86     73.38 o
  -3  -6   4     6672.90     6475.12    155.36 o
  -2  -6   4      418.67      476.14     44.28 o
  -1  -6   4     1674.72     1597.51     38.43 o
   0  -6   4      912.44      707.99     42.82 o
   1  -6   4     2818.19     2776.33     76.31 o
   2  -6   4     4442.39     4290.76    109.25 o
   3  -6   4     1758.67     1791.11    109.25 o
   4  -6   4     2402.61     2279.69     68.99 o
   5  -6   4       25.44       47.76     20.13 o
   6  -6   4     4205.91     4231.10    113.64 o
   7  -6   4      524.42      496.09     62.40 o
   8  -6   4      317.93      340.18     32.94 o
   9  -6   4     2408.40     2398.46    135.60 o
  10  -6   4      154.81      136.51     34.95 o
  11  -6   4      796.03      731.23     91.68 o
  12  -6   4       92.81      120.59     70.63 o
  13  -6   4      624.00      716.04    100.28 o
 -14  -5   4      389.24      384.83     63.86 o
 -13  -5   4      206.62      244.29     75.58 o
 -12  -5   4       44.77       53.62     44.83 o
 -11  -5   4      480.46      481.81     39.34 o
 -10  -5   4        5.68      -16.10     35.50 o
  -9  -5   4      118.87      120.59     29.83 o
  -8  -5   4     1204.23     1236.83     53.62 o
  -7  -5   4      148.51      156.46     17.02 o
  -6  -5   4      940.86      926.66     27.45 o
  -5  -5   4     2237.50     2528.20     59.11 o
  -4  -5   4      213.08      315.66     19.95 o
  -3  -5   4      208.31      210.44     16.10 o
  -2  -5   4     6147.84     5423.10    110.53 o
  -1  -5   4     5544.89     5525.40    108.88 o
   0  -5   4     1480.54     1335.65     33.67 o
   1  -5   4     3752.34     3540.50     73.56 o
   2  -5   4      654.78      720.98     24.70 o
   3  -5   4     4207.96     4130.28     86.37 o
   4  -5   4     1623.23     1723.40     38.98 o
   5  -5   4        3.52       11.16     10.80 o
   6  -5   4       37.01       49.41     14.64 o
   7  -5   4       69.26       67.89     15.74 o
   8  -5   4      140.00      177.50     30.01 o
   9  -5   4      197.85      121.51     33.30 o
  10  -5   4      925.95      899.95     75.94 o
  11  -5   4        2.12       -6.95     44.47 o
  12  -5   4      831.44      936.54     88.38 o
  13  -5   4      219.44      257.83     81.80 o
 -14  -4   4      456.04      617.59     73.20 o
 -13  -4   4       62.72       59.29     42.64 o
 -12  -4   4      339.22      239.35     62.58 o
 -11  -4   4      526.31      441.92     54.90 o
 -10  -4   4        6.73       43.00     32.39 o
  -9  -4   4      865.00      855.48     44.10 o
  -8  -4   4       12.57       -5.12     17.75 o
  -7  -4   4     4504.71     4545.48     96.62 o
  -6  -4   4       52.61       56.00     13.91 o
  -5  -4   4     5455.94     5185.22    126.63 o
  -4  -4   4      338.41      528.48     29.28 o
  -3  -4   4    10498.86     9329.95    180.61 o
  -2  -4   4    11635.70    11033.22    211.17 o
  -1  -4   4      537.81      488.40     16.65 o
   0  -4   4     3078.62     3044.96     64.05 o
   1  -4   4        8.37       16.47     10.06 o
   2  -4   4      596.42      486.94     17.75 o
   3  -4   4       50.37       40.81     10.43 o
   4  -4   4     1475.11     1442.88     34.04 o
   5  -4   4      857.87      923.00     28.36 o
   6  -4   4      510.58      509.26     23.79 o
   7  -4   4        2.22        6.59     13.91 o
   8  -4   4      301.32      292.97     26.35 o
   9  -4   4       78.11       77.40     24.89 o
  10  -4   4        3.06       32.94     43.37 o
  11  -4   4     1420.11     1431.90     93.87 o
  12  -4   4       45.11       97.35     48.31 o
  13  -4   4      866.86      908.18     83.99 o
 -14  -3   4      210.35      203.12     72.46 o
 -13  -3   4      277.61      162.13     49.41 o
 -12  -3   4      412.30      355.73     49.59 o
 -11  -3   4      512.53      518.96     64.60 o
 -10  -3   4      751.00      653.09     60.02 o
  -9  -3   4      843.29      874.51     45.20 o
  -8  -3   4     3643.85     3821.75     83.99 o
  -7  -3   4       45.07       42.82     15.01 o
  -6  -3   4     6730.28     6583.63    131.57 o
  -5  -3   4       97.52       83.81     16.29 o
  -4  -3   4     5328.16     4639.17    164.14 o
  -3  -3   4     3074.70     2943.95     75.94 o
  -2  -3   4    16968.43    16816.82    274.12 o
  -1  -3   4    35493.68    36643.46    587.58 o
   0  -3   4     6694.33     6690.68    114.00 o
   1  -3   4        2.85       17.57      8.97 o
   2  -3   4      155.72      143.10     11.89 o
   3  -3   4     2419.08     2418.58     48.13 o
   4  -3   4       43.48       57.64     12.44 o
   5  -3   4       70.01       63.68     15.37 o
   6  -3   4      547.49      509.08     21.41 o
   7  -3   4      767.81      770.76     27.08 o
   8  -3   4     1813.45     1822.95     45.02 o
   9  -3   4      182.98      190.31     31.84 o
  10  -3   4     1411.47     1323.02     86.37 o
  11  -3   4     1541.64     1614.16     96.07 o
  12  -3   4      513.76      528.66     70.27 o
  13  -3   4     1280.09     1399.51     99.73 o
 -14  -2   4       95.19       60.94     69.17 o
 -13  -2   4     1194.63     1186.51     96.44 o
 -12  -2   4       32.04       23.97     38.06 o
 -11  -2   4       34.22       13.18     32.21 o
 -10  -2   4      559.25      493.89     50.87 o
  -9  -2   4     3049.04     3083.39     73.01 o
  -8  -2   4      184.96      194.15     19.40 o
  -7  -2   4     9712.10     9441.57    158.29 o
  -6  -2   4     6193.11     5749.38    240.63 o
  -5  -2   4     3111.13     3008.73     78.87 o
  -4  -2   4      810.92      684.02     32.94 o
  -3  -2   4     1389.10     1468.68     43.55 o
  -2  -2   4    23074.02    22586.69    412.83 o
  -1  -2   4     4284.57     4695.53     81.25 o
   0  -2   4      672.50      645.77     18.48 o
   1  -2   4     2032.26     1968.79     35.50 o
   2  -2   4      148.70      184.27     12.63 o
   3  -2   4     2329.85     2333.68     46.11 o
   4  -2   4      186.88      274.85     15.19 o
   5  -2   4     1970.65     2149.41     45.56 o
   6  -2   4        0.93        4.39     14.46 o
   7  -2   4     2655.54     2900.03     60.39 o
   8  -2   4      185.45      183.36     22.87 o
   9  -2   4     1079.62     1174.98     45.75 o
  10  -2   4     1549.60     1536.20     64.41 o
  11  -2   4     1933.79     2110.61    105.95 o
  12  -2   4      862.83      692.80     66.97 o
  13  -2   4       81.38       97.53     47.94 o
 -15  -1   4       85.29       29.28     51.79 o
 -14  -1   4      627.26      566.17     86.19 o
 -13  -1   4       62.49       49.59     64.78 o
 -12  -1   4      947.33      960.88     86.19 o
 -11  -1   4       55.72       55.45     49.04 o
 -10  -1   4        9.82       -8.78     18.67 o
  -9  -1   4       28.16        7.69     19.40 o
  -8  -1   4     9387.64     9385.39    182.99 o
  -7  -1   4     5217.79     5162.16    106.13 o
  -6  -1   4     2548.60     2517.03     69.72 o
  -5  -1   4     3833.32     3562.09     90.95 o
  -4  -1   4      851.22      897.20     32.76 o
  -3  -1   4     3021.60     2963.16    110.34 o
  -2  -1   4      141.76      141.09     10.98 o
  -1  -1   4      612.10      618.32     17.38 o
   0  -1   4     3899.97     3891.66     92.78 o
   1  -1   4      623.06      699.57     17.93 o
   2  -1   4     2245.58     2215.28     39.53 o
   3  -1   4     1630.04     1920.12     39.89 o
   4  -1   4     9607.65     9775.90    163.96 o
   5  -1   4        5.73       17.20     11.71 o
   6  -1   4     1512.10     1431.72     60.94 o
   7  -1   4     1630.13     1616.17     40.62 o
   8  -1   4     2086.26     2193.51     60.75 o
   9  -1   4     2731.83     2655.37     71.55 o
  10  -1   4      273.56      207.15     58.92 o
  11  -1   4     4712.07     4647.96    137.79 o
  12  -1   4      528.07      354.64     47.58 o
  13  -1   4      239.81      197.45     52.15 o
 -15   0   4      217.73      231.30     51.42 o
 -14   0   4        6.43      -21.96     36.05 o
 -13   0   4     1026.08     1026.76     79.23 o
 -12   0   4       48.27       13.91     42.45 o
 -11   0   4      702.70      767.10     80.33 o
 -10   0   4      313.53      305.96     38.98 o
  -9   0   4     3596.45     3708.12    102.11 o
  -8   0   4     1172.55     1127.40     41.36 o
  -7   0   4     4311.18     4326.62     90.58 o
  -6   0   4     3887.80     4042.99    103.21 o
  -5   0   4     1042.55     1078.55     37.88 o
  -4   0   4     5221.16     4996.37    120.59 o
  -3   0   4      270.99      270.64     13.18 o
  -2   0   4       14.91        6.77      8.78 o
  -1   0   4    22176.45    21969.10    410.26 o
   0   0   4       61.63       63.68      8.97 o
   1   0   4      352.74      385.93     16.65 o
   2   0   4      738.52      831.51     20.31 o
   3   0   4     4583.07     4720.79     83.81 o
   4   0   4      689.66      725.19     22.87 o
   5   0   4     1592.74     1510.59     36.42 o
   6   0   4     1822.96     1858.82     43.37 o
   7   0   4      616.42      698.29     43.73 o
   8   0   4     7722.26     7505.53    159.02 o
   9   0   4       55.62       39.89     26.17 o
  10   0   4     1604.66     1590.92     56.91 o
  11   0   4      127.86       63.13     56.54 o
  12   0   4      393.82      366.35     45.38 o
  13   0   4       39.64      -32.02     37.33 o
 -15   1   4      159.91      151.70     51.79 o
 -14   1   4      920.60     1023.10     83.63 o
 -13   1   4      359.62      386.29     53.62 o
 -12   1   4     3634.17     3849.20    159.75 o
 -11   1   4       73.71       37.33     37.51 o
 -10   1   4     2034.48     2050.41     69.17 o
  -9   1   4     6675.98     6807.98    168.90 o
  -8   1   4     1354.07     1305.82     50.14 o
  -7   1   4     6036.98     6169.16    123.52 o
  -6   1   4       25.23       16.47     23.42 o
  -5   1   4       94.84      157.55     19.76 o
  -4   1   4        5.14       27.08     13.54 o
  -3   1   4       76.98       67.89     10.06 o
  -2   1   4     4375.22     4465.88     77.95 o
  -1   1   4      376.96      426.37     14.64 o
   0   1   4      558.90      498.28     16.10 o
   1   1   4     3645.27     3981.87     70.63 o
   2   1   4     2679.62     2670.93     51.05 o
   3   1   4     3040.54     3184.58     53.98 o
   4   1   4    11650.68    11615.50    192.87 o
   5   1   4      902.19      866.83     26.53 o
   6   1   4     3401.06     3308.65     78.50 o
   7   1   4     5342.23     5525.03    120.96 o
   8   1   4     1481.45     1523.94     51.24 o
   9   1   4     3698.48     3700.07     92.04 o
  10   1   4      639.81      568.55     47.03 o
  11   1   4      722.02      774.96     60.94 o
  12   1   4        9.74       21.04     51.97 o
  13   1   4        0.83       30.01    103.94 o
 -15   2   4     1862.38     1857.90    110.16 o
 -14   2   4       95.60       63.13     41.72 o
 -13   2   4     2343.60     2485.74    122.60 o
 -12   2   4     2052.71     1960.19    102.84 o
 -11   2   4     1866.21     1784.89     64.96 o
 -10   2   4     2767.01     2960.60     88.93 o
  -9   2   4     2295.70     2270.73     71.92 o
  -8   2   4     1209.74     1200.23     46.30 o
  -7   2   4      436.60      450.16     42.45 o
  -6   2   4     2377.43     2619.87     73.93 o
  -5   2   4      869.02      880.73     34.77 o
  -4   2   4     2459.09     2736.07     57.28 o
  -3   2   4     1278.91     1410.12     31.29 o
  -2   2   4     5680.52     5630.25     96.98 o
  -1   2   4     8281.49     8163.75    136.33 o
   0   2   4     7836.36     7929.16    132.67 o
   1   2   4     3000.53     3063.81     57.09 o
   2   2   4      442.14      551.53     22.14 o
   3   2   4    11294.29    11211.09    168.35 o
   4   2   4     7649.64     7590.26    130.11 o
   5   2   4     8656.62     8517.47    145.66 o
   6   2   4     3754.58     3814.44     96.62 o
   7   2   4      445.88      424.72     30.01 o
   8   2   4     3151.59     3239.11     81.98 o
   9   2   4      342.62      331.03     30.01 o
  10   2   4       80.80      172.38     46.30 o
  11   2   4       46.85       79.78     51.05 o
  12   2   4        1.95       93.51     45.20 o
  13   2   4       14.46       47.39     79.05 o
 -15   3   4       70.45       72.65     50.69 o
 -14   3   4     2924.13     3113.76    149.50 o
 -13   3   4     1334.13     1369.50     96.25 o
 -12   3   4      539.44      533.42     42.09 o
 -11   3   4     1645.38     1580.49     60.02 o
 -10   3   4      567.38      558.85     37.51 o
  -9   3   4     3080.03     3121.27     91.68 o
  -8   3   4      466.73      515.85     32.94 o
  -7   3   4     3952.95     4211.16    111.08 o
  -6   3   4      340.79      321.70     25.62 o
  -5   3   4      129.00      151.88     13.72 o
  -4   3   4     8019.71     8505.94    143.46 o
  -3   3   4      903.90      936.73     28.55 o
  -2   3   4     9812.43     9461.70    157.37 o
  -1   3   4     1030.10     1081.66     26.53 o
   0   3   4    12016.31    11921.09    196.17 o
   1   3   4     7865.61     8272.08    139.26 o
   2   3   4     2111.79     1908.22     40.26 o
   3   3   4     1122.11     1042.68     30.38 o
   4   3   4      441.19      436.43     16.29 o
   5   3   4     5395.04     5110.01    111.08 o
   6   3   4      196.41      204.77     23.24 o
   7   3   4        4.89       12.99     23.24 o
   8   3   4      440.97      414.29     32.02 o
   9   3   4      812.08      829.68     42.27 o
  10   3   4     1463.72     1436.11     55.26 o
  11   3   4       61.76       36.05     28.18 o
  12   3   4       24.46        6.77     65.51 o
 -14   4   4      140.10      154.99     48.13 o
 -13   4   4      452.82      431.86     38.98 o
 -12   4   4      195.86      225.63     53.62 o
 -11   4   4      133.23      130.84     30.38 o
 -10   4   4     1085.93     1091.35     69.35 o
  -9   4   4      176.16      135.41     25.62 o
  -8   4   4      325.92      307.61     28.91 o
  -7   4   4      287.15      354.45     28.36 o
  -6   4   4     1323.67     1475.45     52.52 o
  -5   4   4     1198.00     1260.99     30.74 o
  -4   4   4     2902.46     3130.42     59.65 o
  -3   4   4     3998.38     3968.51     73.01 o
  -2   4   4      594.91      647.97     21.23 o
  -1   4   4     6871.00     6599.73    114.55 o
   0   4   4     4625.29     4638.44     83.08 o
   1   4   4     3742.19     3496.76     65.51 o
   2   4   4     3937.41     3661.45     68.44 o
   3   4   4     3175.03     3098.58     68.44 o
   4   4   4     7643.15     7511.21    154.63 o
   5   4   4       18.04        5.49     17.57 o
   6   4   4       19.13       25.07     28.36 o
   7   4   4       79.64       81.98     22.14 o
   8   4   4        8.37       38.79     24.34 o
   9   4   4     1488.05     1374.62     55.63 o
  10   4   4       79.61        4.76     25.62 o
  11   4   4      315.16      262.04     55.81 o
  12   4   4        0.04       30.38     31.66 o
 -14   5   4      490.25      532.50     76.49 o
 -13   5   4       76.98      109.79     33.49 o
 -12   5   4       41.85       34.77     47.39 o
 -11   5   4       63.63      119.31     30.01 o
 -10   5   4       16.68        0.91     23.24 o
  -9   5   4      773.13      840.84     45.75 o
  -8   5   4      121.92       68.80     29.10 o
  -7   5   4      120.62      113.27     34.40 o
  -6   5   4      824.95      821.99     33.12 o
  -5   5   4       18.86        6.59     11.53 o
  -4   5   4     1238.31     1047.07     29.10 o
  -3   5   4      125.97      124.98     12.99 o
  -2   5   4     4393.61     4058.36     75.03 o
  -1   5   4      569.02      589.23     20.68 o
   0   5   4     7653.11     7643.88    131.02 o
   1   5   4     6093.33     5953.04    104.67 o
   2   5   4      252.03      229.65     17.02 o
   3   5   4     3047.83     3123.10     69.54 o
   4   5   4      156.31      167.62     21.59 o
   5   5   4       42.55       73.93     20.68 o
   6   5   4       45.88       55.45     24.52 o
   7   5   4      224.21      238.62     27.63 o
   8   5   4      111.40       78.87     34.22 o
   9   5   4        0.49       35.87     28.55 o
  10   5   4      673.20      684.38     48.86 o
  11   5   4      155.63       81.98     42.09 o
  12   5   4      118.66      111.81     44.47 o
 -14   6   4      517.71      603.32     56.54 o
 -13   6   4       63.80       60.20     34.77 o
 -12   6   4      820.83      911.66     56.00 o
 -11   6   4     1748.01     1802.46     72.10 o
 -10   6   4     1339.79     1286.79     69.72 o
  -9   6   4       43.39       71.37     29.28 o
  -8   6   4      105.28      120.77     27.63 o
  -7   6   4     1692.48     1819.84     52.88 o
  -6   6   4      186.29      170.55     19.58 o
  -5   6   4     6399.24     6165.86    127.18 o
  -4   6   4        6.17        6.04     11.89 o
  -3   6   4     3770.90     3828.71     72.65 o
  -2   6   4     2313.78     2193.69     47.39 o
  -1   6   4     6814.39     6934.24    121.14 o
   0   6   4     2326.88     2258.47     48.49 o
   1   6   4      786.84      806.62     25.80 o
   2   6   4     5179.57     5349.54     97.17 o
   3   6   4       49.71       59.84     20.68 o
   4   6   4      315.16      305.41     24.52 o
   5   6   4       51.83       17.38     17.57 o
   6   6   4      568.02      582.82     55.81 o
   7   6   4      139.80      120.96     52.34 o
   8   6   4       42.04        4.39     28.36 o
   9   6   4      198.37      214.65     33.12 o
  10   6   4        7.01       29.10     27.08 o
  11   6   4      540.12      696.10     67.34 o
 -14   7   4        0.88      -40.99     40.99 o
 -13   7   4      328.55      279.79     39.89 o
 -12   7   4     1069.33     1010.84    116.20 o
 -11   7   4        1.27        7.50     25.25 o
 -10   7   4      970.02     1008.83     58.37 o
  -9   7   4      973.35      959.97     50.14 o
  -8   7   4      626.93      627.11     33.67 o
  -7   7   4       43.29       16.65     16.47 o
  -6   7   4     4164.83     4327.91     96.25 o
  -5   7   4     1155.55     1163.82     44.83 o
  -4   7   4     6686.50     6584.91    116.93 o
  -3   7   4     1443.59     1424.76     36.96 o
  -2   7   4     6768.67     6928.57    122.24 o
  -1   7   4     4972.01     4865.35     90.03 o
   0   7   4     2275.74     2390.22     51.97 o
   1   7   4     6496.74     6481.34    115.47 o
   2   7   4        5.36      -14.46     14.46 o
   3   7   4     1370.78     1372.06     47.94 o
   4   7   4     2322.30     2379.06     65.51 o
   5   7   4        9.40       29.28     19.58 o
   6   7   4      173.05      213.18     27.27 o
   7   7   4      417.54      416.12     35.13 o
   8   7   4     1177.33     1215.42     50.87 o
   9   7   4      116.33       78.87     50.14 o
  10   7   4     1847.18     1793.49     67.71 o
  11   7   4     1016.31     1107.27     56.18 o
 -13   8   4      658.36      566.90     63.50 o
 -12   8   4        0.70        4.57     40.07 o
 -11   8   4      672.13      723.54     50.14 o
 -10   8   4      370.79      364.88     35.50 o
  -9   8   4     1893.07     1857.35     59.65 o
  -8   8   4       40.74       31.84     19.76 o
  -7   8   4     2294.48     2249.14     62.22 o
  -6   8   4      140.69      139.07     26.35 o
  -5   8   4     2450.08     2393.70     61.12 o
  -4   8   4     5175.35     5124.10     95.34 o
  -3   8   4     1168.50     1181.39     34.95 o
  -2   8   4     4212.04     4273.19     81.80 o
  -1   8   4     1294.20     1354.13     56.00 o
   0   8   4      264.89      304.13     22.69 o
   1   8   4        0.37       32.57     13.91 o
   2   8   4     1084.70     1124.29     40.81 o
   3   8   4     2085.84     1983.80     59.47 o
   4   8   4      111.58      108.33     24.15 o
   5   8   4     1536.32     1538.77     52.34 o
   6   8   4     1781.85     1827.71     60.20 o
   7   8   4      993.16     1058.97     49.04 o
   8   8   4       91.43       59.84     29.28 o
   9   8   4      790.22      799.67     47.94 o
  10   8   4     1047.54     1035.18     52.88 o
 -13   9   4        0.67       49.04     37.51 o
 -12   9   4      232.98      301.75     67.16 o
 -11   9   4       28.50       28.73     28.73 o
 -10   9   4      827.80      828.76     49.77 o
  -9   9   4      115.90       95.52     24.70 o
  -8   9   4      694.03      656.75     35.68 o
  -7   9   4      134.22      148.41     26.53 o
  -6   9   4     1939.08     1957.81     55.63 o
  -5   9   4     1030.21     1011.94     37.70 o
  -4   9   4     2307.39     2412.18     62.95 o
  -3   9   4     1656.85     1723.04     45.75 o
  -2   9   4      661.90      680.91     28.73 o
  -1   9   4      574.54      556.47     26.17 o
   0   9   4     1461.73     1413.23     40.44 o
   1   9   4        1.59       -7.87     12.99 o
   2   9   4      832.58      811.75     38.06 o
   3   9   4      189.93      232.95     30.19 o
   4   9   4      734.27      787.77     42.09 o
   5   9   4       40.19       75.76     24.52 o
   6   9   4        1.98       -4.76     22.14 o
   7   9   4      320.77      320.23     37.51 o
   8   9   4      658.27      663.16     45.02 o
   9   9   4      293.57      336.89     41.17 o
 -12  10   4       81.05      172.56     65.88 o
 -11  10   4     1894.99     2058.09     70.45 o
 -10  10   4      338.55      395.81     64.60 o
  -9  10   4     2122.50     2221.32     85.27 o
  -8  10   4       23.18       35.68     26.90 o
  -7  10   4     1594.34     1595.86     51.79 o
  -6  10   4     1115.69     1051.83     41.90 o
  -5  10   4       15.40       11.53     19.95 o
  -4  10   4     2799.63     2829.58     71.92 o
  -3  10   4      539.54      533.05     27.27 o
  -2  10   4      673.90      712.20     36.05 o
  -1  10   4      306.85      319.32     28.73 o
   0  10   4      806.02      733.24     32.57 o
   1  10   4      573.91      533.60     36.60 o
   2  10   4        1.28      -18.12     18.12 o
   3  10   4      115.91       65.33     26.53 o
   4  10   4       27.73        6.77     27.08 o
   5  10   4      457.69      471.75     38.43 o
   6  10   4      584.80      586.85     40.99 o
   7  10   4      765.47      745.50     45.20 o
   8  10   4      100.47       88.02     65.51 o
   9  10   4      178.52      238.44     69.54 o
 -11  11   4       14.39       58.01     49.96 o
 -10  11   4     2687.15     2887.41    102.47 o
  -9  11   4      146.79      134.86     31.47 o
  -8  11   4     1664.63     1655.15     90.58 o
  -7  11   4     3122.71     3173.42    138.71 o
  -6  11   4       25.19       -4.03     22.51 o
  -5  11   4     1348.49     1302.53     58.74 o
  -4  11   4      980.48      937.28     52.88 o
  -3  11   4     1473.32     1426.59     56.91 o
  -2  11   4       94.98      126.26     24.15 o
  -1  11   4      234.59      285.83     32.02 o
   0  11   4     1304.45     1334.91     64.60 o
   1  11   4       14.33       36.60     24.89 o
   2  11   4      265.49      336.15     45.38 o
   3  11   4      537.63      481.26     55.08 o
   4  11   4     2891.33     3012.39    110.53 o
   5  11   4      215.91      195.25    113.82 o
   6  11   4     2107.21     2009.42    138.34 o
   7  11   4      650.96      524.45     49.77 o
   8  11   4      737.01      656.02     88.20 o
 -10  12   4      263.18      229.47    114.55 o
  -9  12   4      420.52      341.64     37.51 o
  -8  12   4      849.44      907.63     54.90 o
  -7  12   4       94.25       34.22     43.19 o
  -6  12   4      584.57      607.16     54.90 o
  -5  12   4      482.23      488.58     43.92 o
  -4  12   4     1755.24     1689.92     67.71 o
  -3  12   4      914.52      963.44     49.04 o
  -2  12   4      625.81      599.84     36.05 o
  -1  12   4     3259.90     3233.62     83.63 o
   0  12   4       54.80       18.67     57.46 o
   1  12   4     1435.21     1467.77     66.61 o
   2  12   4      659.96      625.64     86.74 o
   3  12   4     3236.33     3305.17    114.55 o
   4  12   4      112.91      171.83     55.45 o
   5  12   4     1923.11     1895.60    163.23 o
   6  12   4      898.70      847.61     98.27 o
   7  12   4      840.76      560.87     85.64 o
  -9  13   4     1279.96     1358.15     68.26 o
  -8  13   4       84.28      129.37     38.79 o
  -7  13   4      411.36      454.18     68.62 o
  -6  13   4      848.24      929.23     57.82 o
  -5  13   4       47.50       53.07     34.59 o
  -4  13   4      353.44      353.54     37.88 o
  -3  13   4      378.26      387.94     80.52 o
  -2  13   4     2889.31     2964.99     94.06 o
  -1  13   4        1.25       61.85     42.09 o
   0  13   4     3743.61     3858.35    124.43 o
   1  13   4       96.03       40.81     32.02 o
   2  13   4     2971.45     3029.96    108.33 o
   3  13   4      589.65      666.45     66.79 o
   4  13   4       64.67       87.84     56.54 o
   5  13   4      732.21      744.40     78.87 o
  -7  14   4      414.11      491.88     54.17 o
  -6  14   4       77.77       57.46     47.39 o
  -5  14   4     1052.75     1050.73     81.80 o
  -4  14   4      114.95       98.81     30.74 o
  -3  14   4      395.87      429.11     93.51 o
  -2  14   4        0.00      -33.85     33.85 o
  -1  14   4     1649.32     1870.34    107.60 o
   0  14   4      232.19      256.19     47.58 o
   1  14   4     1251.26     1340.95     72.46 o
   2  14   4      545.76      573.13     60.20 o
   3  14   4      274.42      360.86    106.50 o
  -5  15   4      290.52      255.82     47.03 o
  -4  15   4      357.30      346.40     72.10 o
  -3  15   4       96.16      142.55     34.77 o
  -2  15   4     1860.60     1892.49    116.02 o
  -1  15   4      154.82      249.42     73.93 o
   0  15   4      848.97      771.12     83.81 o
   1  15   4      114.98      215.20     50.14 o
  -2 -16   5      159.17       71.92     46.66 o
  -1 -16   5      981.08      786.86     60.57 o
   0 -16   5       22.72       68.99     50.51 o
   1 -16   5      813.93      982.48     48.49 o
   2 -16   5       79.32       69.54     34.04 o
   3 -16   5     1230.49     1279.83     97.90 o
  -5 -15   5       14.27       25.62    115.83 o
  -4 -15   5       52.96      -21.04     32.94 o
  -3 -15   5      475.58      467.72     45.20 o
  -2 -15   5     2060.56     2134.77     85.46 o
  -1 -15   5      109.31      139.26     32.57 o
   0 -15   5     1498.35     1548.46    117.66 o
   1 -15   5        6.35        0.73     36.42 o
   2 -15   5     1213.95     1351.02     54.17 o
   3 -15   5      627.39      675.23     50.51 o
   4 -15   5      865.08      921.36     56.00 o
   5 -15   5      135.64      149.50     44.28 o
  -7 -14   5        3.85       17.02     60.20 o
  -6 -14   5      883.71      890.43     67.16 o
  -5 -14   5        1.35       34.40     32.57 o
  -4 -14   5      193.36      201.84     36.96 o
  -3 -14   5     1068.14     1093.92     61.30 o
  -2 -14   5      693.84      634.61     37.15 o
  -1 -14   5      614.25      653.46     80.70 o
   0 -14   5      128.04      124.25     26.53 o
   1 -14   5     1180.43     1239.76     49.96 o
   2 -14   5      178.43      169.45     28.73 o
   3 -14   5      350.48      383.55     35.32 o
   4 -14   5      406.97      380.07     45.38 o
   5 -14   5      543.11      510.91     68.62 o
   6 -14   5      172.44      118.94     42.45 o
   7 -14   5      410.80      404.77     45.38 o
  -8 -13   5       49.32       38.06     37.33 o
  -7 -13   5     1387.97     1371.70     69.17 o
  -6 -13   5       47.06       77.40     40.62 o
  -5 -13   5     1111.92     1106.36     76.12 o
  -4 -13   5     1670.98     1742.80     73.56 o
  -3 -13   5       17.19       37.51     21.04 o
  -2 -13   5     1711.36     1765.49     57.09 o
  -1 -13   5     1057.26     1007.36     45.20 o
   0 -13   5     1346.86     1243.24     48.31 o
   1 -13   5      348.93      317.31     34.22 o
   2 -13   5      675.10      745.69     59.11 o
   3 -13   5       45.26       34.95     28.18 o
   4 -13   5      552.29      516.40     48.31 o
   5 -13   5      139.04      135.60     35.13 o
   6 -13   5      481.55      450.71     56.00 o
   7 -13   5      120.93       91.13     57.82 o
   8 -13   5      149.99       67.89     40.44 o
  -9 -12   5      183.94      235.69     46.11 o
  -8 -12   5      951.38      973.14     61.12 o
  -7 -12   5      942.63      905.07     55.45 o
  -6 -12   5      561.65      594.35     51.79 o
  -5 -12   5     1866.14     1854.06     76.12 o
  -4 -12   5        4.56      -21.96     23.24 o
  -3 -12   5     3103.62     3212.95     80.70 o
  -2 -12   5      425.56      464.98     34.22 o
  -1 -12   5     1937.48     2026.07     67.71 o
   0 -12   5      108.09      101.38     26.53 o
   1 -12   5      311.05      266.98     62.40 o
   2 -12   5      703.11      623.63     39.34 o
   3 -12   5      558.49      530.31     45.38 o
   4 -12   5      299.93      362.14     39.89 o
   5 -12   5        3.88      -22.87     22.87 o
   6 -12   5      421.07      415.21     39.71 o
   7 -12   5      316.25      281.26     56.36 o
   8 -12   5      458.46      415.94     41.72 o
   9 -12   5      545.49      456.74     47.03 o
 -10 -11   5      287.92      241.55     54.53 o
  -9 -11   5     1548.77     1647.28     76.67 o
  -8 -11   5     1773.70     1945.37     78.69 o
  -7 -11   5      123.83      136.51     31.29 o
  -6 -11   5     1032.95     1121.37     60.39 o
  -5 -11   5      444.62      391.23     39.34 o
  -4 -11   5      864.99      848.16     36.23 o
  -3 -11   5     1167.35     1138.93     42.09 o
  -2 -11   5     3636.97     3915.63    109.98 o
  -1 -11   5      548.94      584.47     55.81 o
   0 -11   5      773.21      804.43     41.90 o
   1 -11   5        5.58       -3.48     27.27 o
   2 -11   5      338.57      362.69     35.32 o
   3 -11   5      461.62      430.76     51.05 o
   4 -11   5        0.07       25.25     26.17 o
   5 -11   5     1704.68     1735.30     69.17 o
   6 -11   5      998.76      903.06     67.71 o
   7 -11   5     1303.82     1327.96    106.32 o
   8 -11   5     1806.42     1814.90     75.58 o
   9 -11   5       35.10        2.74     39.53 o
  10 -11   5     1623.20     1600.25     80.70 o
 -11 -10   5       35.49       -5.67     96.44 o
 -10 -10   5     1555.97     1622.03    122.42 o
  -9 -10   5      772.85      798.94     82.71 o
  -8 -10   5      586.41      608.63     57.46 o
  -7 -10   5     2700.71     2797.19     94.42 o
  -6 -10   5        0.28        5.67     31.84 o
  -5 -10   5      826.33      860.97     60.02 o
  -4 -10   5       20.89       43.92     18.67 o
  -3 -10   5      577.29      636.62     35.87 o
  -2 -10   5     2107.22     2084.81     69.54 o
  -1 -10   5      698.06      813.58     41.36 o
   0 -10   5       94.02       63.68     32.39 o
   1 -10   5        3.65      -10.80     17.93 o
   2 -10   5      491.47      586.48     56.91 o
   3 -10   5       55.68       49.59     23.97 o
   4 -10   5     1427.74     1446.91     56.91 o
   5 -10   5     1033.48     1022.73     66.06 o
   6 -10   5     2769.10     2761.51     88.75 o
   7 -10   5     2554.00     2588.03    107.96 o
   8 -10   5       61.09       79.78     35.32 o
   9 -10   5     3501.82     3792.29    120.22 o
  10 -10   5      485.72      506.70     50.51 o
  11 -10   5     1991.13     2143.37     96.98 o
 -12  -9   5      235.23       79.60    119.13 o
 -11  -9   5      555.73      589.41     60.57 o
 -10  -9   5      636.24      701.22     62.40 o
  -9  -9   5        1.46        2.74     27.27 o
  -8  -9   5     3654.64     3684.33    114.00 o
  -7  -9   5       15.37       41.54     44.47 o
  -6  -9   5     1008.15     1050.55     51.42 o
  -5  -9   5      362.79      325.91     25.98 o
  -4  -9   5      393.39      423.99     30.01 o
  -3  -9   5        1.64        2.20     15.37 o
  -2  -9   5      477.78      527.74     34.77 o
  -1  -9   5      184.94      195.80     23.97 o
   0  -9   5       39.99       68.62     20.86 o
   1  -9   5        8.42       25.44     19.95 o
   2  -9   5      307.71      316.76     31.84 o
   3  -9   5     2110.65     2206.68     99.55 o
   4  -9   5       38.64       74.11     31.84 o
   5  -9   5     1956.48     2040.89     69.72 o
   6  -9   5     1432.30     1577.56     64.05 o
   7  -9   5     2691.82     2571.93     87.29 o
   8  -9   5     2787.79     2856.66     94.42 o
   9  -9   5      766.91      664.62     46.30 o
  10  -9   5     1047.47      946.24     54.17 o
  11  -9   5      253.45      321.15     94.06 o
 -12  -8   5     1060.84      938.19     94.79 o
 -11  -8   5     1479.77     1522.66     76.12 o
 -10  -8   5       24.08       61.12     42.64 o
  -9  -8   5     4452.56     4477.59    131.75 o
  -8  -8   5      287.63      255.27     72.65 o
  -7  -8   5     3142.02     3243.14     99.18 o
  -6  -8   5     2410.19     2495.44     63.50 o
  -5  -8   5      242.04      247.59     23.24 o
  -4  -8   5      106.81       92.96     28.91 o
  -3  -8   5      321.48      352.99     26.17 o
  -2  -8   5      217.67      228.92     27.08 o
  -1  -8   5      307.83      310.35     24.89 o
   0  -8   5     3155.04     3383.49     92.78 o
   1  -8   5       25.68       23.24     21.59 o
   2  -8   5     3224.55     3282.48     91.31 o
   3  -8   5     5104.93     5314.41    136.51 o
   4  -8   5      502.04      475.04     35.50 o
   5  -8   5     2746.38     2859.59     88.93 o
   6  -8   5       44.68       63.31     28.36 o
   7  -8   5     1102.46     1080.38     50.32 o
   8  -8   5     1960.46     1862.66     69.72 o
   9  -8   5     1960.30     1960.93     73.75 o
  10  -8   5      571.29      504.69     44.65 o
  11  -8   5      307.18      327.55     44.47 o
  12  -8   5        1.06      -38.61     38.61 o
 -13  -7   5     1003.12     1093.73     88.02 o
 -12  -7   5     3858.14     4169.62    182.26 o
 -11  -7   5      229.96      185.55     48.13 o
 -10  -7   5     2191.77     2293.42     85.82 o
  -9  -7   5        4.92        3.84     26.72 o
  -8  -7   5     2139.16     2152.70     75.21 o
  -7  -7   5      279.09      263.87     28.55 o
  -6  -7   5      172.32      177.13     17.20 o
  -5  -7   5      116.89      125.35     19.40 o
  -4  -7   5      180.35      141.27     29.10 o
  -3  -7   5      203.65      185.37     21.04 o
  -2  -7   5       48.33       71.00     22.14 o
  -1  -7   5      656.84      626.56     31.11 o
   0  -7   5      461.85      477.79     28.00 o
   1  -7   5      323.12      302.12     26.17 o
   2  -7   5     2766.42     2649.33    164.69 o
   3  -7   5       82.25       48.31     21.41 o
   4  -7   5     7181.09     7020.43    173.66 o
   5  -7   5        0.31      -10.43     19.76 o
   6  -7   5     4146.64     4189.75    114.55 o
   7  -7   5      319.39      277.78     30.56 o
   8  -7   5     2474.69     2444.02    107.60 o
   9  -7   5      655.88      633.33     42.82 o
  10  -7   5       10.64      -22.14     24.52 o
  11  -7   5      200.35      232.58     47.94 o
  12  -7   5      307.50      114.19     52.34 o
 -13  -6   5     1205.47     1356.51    101.19 o
 -12  -6   5       22.00       41.17     39.34 o
 -11  -6   5     1588.49     1580.31     71.00 o
 -10  -6   5        1.82       -9.88     25.07 o
  -9  -6   5      812.54      761.61     59.65 o
  -8  -6   5      269.83      292.42     36.05 o
  -7  -6   5      451.37      453.63     26.72 o
  -6  -6   5      354.38      270.09     21.04 o
  -5  -6   5      119.08      111.08     16.84 o
  -4  -6   5      505.81      533.78     24.70 o
  -3  -6   5      123.31      112.72     17.93 o
  -2  -6   5      501.87      669.93     24.70 o
  -1  -6   5     1391.95     1422.57     36.42 o
   0  -6   5     3885.33     3966.32     81.98 o
   1  -6   5     3623.31     3592.83     75.94 o
   2  -6   5      283.75      276.86     17.93 o
   3  -6   5     8253.61     7895.67    154.99 o
   4  -6   5     1555.27     1560.18     45.75 o
   5  -6   5     4528.65     4430.75    172.74 o
   6  -6   5      207.36      167.25     17.75 o
   7  -6   5     1351.30     1339.49     37.70 o
   8  -6   5      678.04      589.05     40.44 o
   9  -6   5     1310.48     1115.51     54.35 o
  10  -6   5      449.20      381.35     41.36 o
  11  -6   5       77.39       21.59     58.92 o
  12  -6   5       12.28       52.34     72.28 o
 -14  -5   5     2040.38     2257.55    126.63 o
 -13  -5   5        0.54       -4.39     53.25 o
 -12  -5   5     1821.37     2052.05    112.17 o
 -11  -5   5      511.98      491.70     55.63 o
 -10  -5   5      821.08      851.64     60.57 o
  -9  -5   5      173.00      190.68     33.67 o
  -8  -5   5       22.77        5.86     23.42 o
  -7  -5   5      893.19      933.25     34.22 o
  -6  -5   5        7.61       14.09     14.09 o
  -5  -5   5       45.01       40.62     16.84 o
  -4  -5   5     2387.03     2527.46     60.20 o
  -3  -5   5      905.05      728.12     30.56 o
  -2  -5   5     2628.33     2503.49     49.77 o
  -1  -5   5     1418.67     1355.23     31.47 o
   0  -5   5     6899.46     6384.54    124.98 o
   1  -5   5     1523.22     1493.02     39.89 o
   2  -5   5    13070.42    12900.64    242.83 o
   3  -5   5     1078.50     1120.45     29.64 o
   4  -5   5     3205.08     3173.24     62.22 o
   5  -5   5      740.02      755.93     25.44 o
   6  -5   5       23.37       16.84     13.91 o
   7  -5   5       36.43       60.94     15.74 o
   8  -5   5       94.81      105.22     25.44 o
   9  -5   5      628.07      646.51     38.06 o
  10  -5   5        0.66       20.86     49.22 o
  11  -5   5        2.47       -2.74     52.52 o
  12  -5   5        0.95       49.04     69.54 o
 -14  -4   5        7.49        6.22     44.65 o
 -13  -4   5     1291.48     1312.77     87.84 o
 -12  -4   5      767.96      768.74     76.31 o
 -11  -4   5       13.70       35.50     39.53 o
 -10  -4   5        6.62        3.11     22.87 o
  -9  -4   5      314.81      341.09     31.11 o
  -8  -4   5      684.30      706.16     48.86 o
  -7  -4   5      589.21      615.03     28.36 o
  -6  -4   5     4214.80     4068.24    140.54 o
  -5  -4   5       28.83       37.88     14.82 o
  -4  -4   5     2220.88     2049.13     96.62 o
  -3  -4   5     1657.07     1447.82     47.58 o
  -2  -4   5     1425.79     1297.22     30.38 o
  -1  -4   5     6391.01     6385.82    113.82 o
   0  -4   5     1227.75     1279.29     30.38 o
   1  -4   5     2780.22     2757.67     53.07 o
   2  -4   5     1431.56     1441.78     33.30 o
   3  -4   5     7315.28     7358.78    126.26 o
   4  -4   5     2085.40     2219.86     47.21 o
   5  -4   5      576.58      577.70     24.70 o
   6  -4   5       63.60       84.36     17.75 o
   7  -4   5      241.80      221.24     21.41 o
   8  -4   5       43.91       38.43     17.20 o
   9  -4   5      231.12      213.92     31.84 o
  10  -4   5      458.89      455.65     55.63 o
  11  -4   5      540.87      486.02     61.85 o
  12  -4   5      342.54      340.55     62.95 o
  13  -4   5      432.60      332.13     60.39 o
 -14  -3   5     1461.27     1667.04    118.58 o
 -13  -3   5      299.54      293.33     54.17 o
 -12  -3   5       60.75      114.37     36.96 o
 -11  -3   5      302.73      349.15     55.81 o
 -10  -3   5      524.65      602.22     59.11 o
  -9  -3   5        1.28        2.01     15.37 o
  -8  -3   5      588.58      664.80     29.64 o
  -7  -3   5     1086.36     1072.87     35.32 o
  -6  -3   5      284.28      250.33     32.21 o
  -5  -3   5     5549.92     5393.83    131.20 o
  -4  -3   5     1889.10     1616.17     48.86 o
  -3  -3   5     4714.96     4468.99     90.76 o
  -2  -3   5    39795.71    39321.89    713.48 o
  -1  -3   5      630.98      626.93     21.23 o
   0  -3   5     9811.10     9412.66    148.22 o
   1  -3   5      392.90      361.41     15.92 o
   2  -3   5     7504.18     7480.28    127.18 o
   3  -3   5      687.78      613.75     21.41 o
   4  -3   5     1550.49     1590.00     37.33 o
   5  -3   5     1738.93     1846.37     42.09 o
   6  -3   5      134.05       91.13     15.19 o
   7  -3   5      419.18      438.26     22.69 o
   8  -3   5      152.68       88.02     17.57 o
   9  -3   5     1394.02     1581.95     90.76 o
  10  -3   5      309.69      322.98     39.34 o
  11  -3   5      714.65      796.01     54.90 o
  12  -3   5     1490.20     1574.63    100.10 o
  13  -3   5       60.17       34.59     49.77 o
 -14  -2   5      515.56      517.13     91.50 o
 -13  -2   5        3.66       -2.01     51.24 o
 -12  -2   5      571.30      553.36     62.58 o
 -11  -2   5      459.25      475.41     51.24 o
 -10  -2   5     1937.21     2063.22     99.18 o
  -9  -2   5       29.88       21.41     16.84 o
  -8  -2   5     1127.52     1045.06     34.04 o
  -7  -2   5     4386.66     4332.11    110.89 o
  -6  -2   5     1592.46     1613.98     50.87 o
  -5  -2   5     8509.65     8353.69    194.52 o
  -4  -2   5       81.93       92.23     18.67 o
  -3  -2   5    15123.25    14682.23    272.84 o
  -2  -2   5       98.07      113.64     12.44 o
  -1  -2   5     6976.10     6794.62    114.92 o
   0  -2   5       89.50       96.80     10.25 o
   1  -2   5      550.46      515.30     16.47 o
   2  -2   5     2159.05     2025.89     38.06 o
   3  -2   5    11403.01    11565.18    228.37 o
   4  -2   5     1876.67     2037.96     44.10 o
   5  -2   5     1138.02     1257.69     32.76 o
   6  -2   5     1894.65     1862.11     43.37 o
   7  -2   5       52.16       16.84     14.46 o
   8  -2   5     1690.95     1808.13     53.62 o
   9  -2   5      959.10      980.46     48.86 o
  10  -2   5       97.43       42.09     27.27 o
  11  -2   5     3928.81     3812.79    119.49 o
  12  -2   5      463.35      509.81     76.86 o
  13  -2   5     2071.99     1716.27    114.92 o
 -14  -1   5      211.15      110.53     60.39 o
 -13  -1   5      628.32      581.54     79.23 o
 -12  -1   5        0.09       43.00     57.28 o
 -11  -1   5      656.06      681.46     70.45 o
 -10  -1   5     1674.62     1622.94     59.11 o
  -9  -1   5      480.92      436.62     29.83 o
  -8  -1   5      612.72      551.17     24.34 o
  -7  -1   5     2421.12     2444.93     81.80 o
  -6  -1   5     2154.17     2274.39     66.43 o
  -5  -1   5      476.90      406.79     24.89 o
  -4  -1   5     6787.52     6364.77    150.24 o
  -3  -1   5       57.53       75.58     11.53 o
  -2  -1   5      421.36      340.55     16.84 o
  -1  -1   5     3634.81     3575.82     64.23 o
   0  -1   5      634.13      581.36     17.20 o
   1  -1   5       41.83       22.14      9.33 o
   2  -1   5      116.26       87.10     10.43 o
   3  -1   5      234.87      241.36     14.64 o
   4  -1   5      935.72     1014.50     27.45 o
   5  -1   5     3703.11     4078.12     76.49 o
   6  -1   5      367.01      371.47     19.76 o
   7  -1   5     2229.23     2327.45     61.85 o
   8  -1   5     6040.90     6214.17    134.86 o
   9  -1   5       28.56       27.45     22.69 o
  10  -1   5     5005.59     4986.85    116.38 o
  11  -1   5       42.91       14.09     27.27 o
  12  -1   5     2222.70     2258.10     90.21 o
  13  -1   5      352.46      371.29     59.11 o
 -15   0   5       26.82      -10.25     38.06 o
 -14   0   5      353.71      300.29     51.05 o
 -13   0   5       11.08       58.92     42.45 o
 -12   0   5     1775.38     1792.21     99.36 o
 -11   0   5       41.37        4.21     28.18 o
 -10   0   5       92.55       52.52     30.19 o
  -9   0   5     1401.99     1407.01     55.63 o
  -8   0   5     2790.52     2795.91    116.93 o
  -7   0   5     1812.96     1822.22     59.11 o
  -6   0   5      527.34      475.41     28.18 o
  -5   0   5     5409.07     4772.21    131.20 o
  -4   0   5      135.63      157.01     15.55 o
  -3   0   5      113.33       79.23     11.16 o
  -2   0   5     4033.04     4082.15     72.46 o
  -1   0   5     1295.71     1306.37     35.32 o
   0   0   5     7629.17     7560.61    126.45 o
   1   0   5      121.45      134.31     10.98 o
   2   0   5     3251.17     3399.05     57.28 o
   3   0   5      682.18      734.89     21.04 o
   4   0   5        1.55       11.89     12.81 o
   5   0   5     3682.27     3767.41     72.46 o
   6   0   5      838.25      805.34     43.92 o
   7   0   5     1970.43     2065.41     59.84 o
   8   0   5      886.68      813.39     40.26 o
   9   0   5     5081.39     4946.78    114.92 o
  10   0   5       12.55       -6.59     25.80 o
  11   0   5     5633.34     5492.09    157.55 o
  12   0   5      129.63       34.95     29.83 o
  13   0   5      485.56      409.72     97.53 o
 -15   1   5       14.00       53.25     43.37 o
 -14   1   5       16.85      -13.18     43.19 o
 -13   1   5      476.85      497.92     56.00 o
 -12   1   5       72.26       88.75     37.15 o
 -11   1   5       15.83       48.86     28.55 o
 -10   1   5     1580.96     1635.20     58.37 o
  -9   1   5     2605.47     2648.24     78.87 o
  -8   1   5     3180.12     3106.81     87.10 o
  -7   1   5       58.85      122.60     20.31 o
  -6   1   5      479.77      395.63     33.85 o
  -5   1   5      302.87      399.83     23.42 o
  -4   1   5    10908.70    10775.39    178.60 o
  -3   1   5       15.67        6.95      9.15 o
  -2   1   5      306.67      394.16     16.47 o
  -1   1   5      480.27      432.04     18.12 o
   0   1   5       63.37       78.50      9.88 o
   1   1   5       28.01       25.98      9.70 o
   2   1   5     1751.16     1856.25     39.53 o
   3   1   5     1092.62     1093.00     25.80 o
   4   1   5     2285.54     2151.78     45.56 o
   5   1   5     6050.93     6089.55    108.33 o
   6   1   5      684.69      704.70     38.79 o
   7   1   5       72.12       59.47     22.32 o
   8   1   5     1428.76     1402.26     49.77 o
   9   1   5      197.63      197.08     40.07 o
  10   1   5     1029.30      964.73     48.86 o
  11   1   5      756.83      620.70     80.52 o
  12   1   5      374.16      193.60     39.71 o
 -15   2   5      263.48      319.50     58.74 o
 -14   2   5      760.12      754.65     69.17 o
 -13   2   5      285.33      280.16     47.76 o
 -12   2   5      227.42      225.81     30.93 o
 -11   2   5     1496.36     1555.60     60.75 o
 -10   2   5     3095.66     3190.44     94.61 o
  -9   2   5     7361.31     7232.70    178.60 o
  -8   2   5       22.04       33.67     19.76 o
  -7   2   5     2237.00     2127.08     66.24 o
  -6   2   5       77.10       30.01     17.20 o
  -5   2   5      620.55      593.44     21.04 o
  -4   2   5     1309.73     1305.27     31.29 o
  -3   2   5     1867.63     1911.15     44.65 o
  -2   2   5     3145.75     3148.72     58.56 o
  -1   2   5      248.12      314.74     14.64 o
   0   2   5       75.29      113.64     12.08 o
   1   2   5     1971.57     2220.04     44.65 o
   2   2   5      593.09      549.52     19.95 o
   3   2   5     1060.83     1026.03     27.08 o
   4   2   5     1055.91     1000.59     27.27 o
   5   2   5     5506.88     5811.77    124.43 o
   6   2   5      285.01      267.90     26.90 o
   7   2   5     1582.42     1652.40     51.60 o
   8   2   5        0.41        2.20     35.50 o
   9   2   5     1604.11     1577.19     65.69 o
  10   2   5      713.80      796.56     62.40 o
  11   2   5      581.68      506.88     89.67 o
  12   2   5        1.26      -38.98     38.98 o
 -14   3   5      410.25      352.07     59.84 o
 -13   3   5     2949.11     3021.72    141.63 o
 -12   3   5     4016.14     3873.72    294.07 o
 -11   3   5     1970.23     1946.83    145.29 o
 -10   3   5     5306.65     5334.90    141.45 o
  -9   3   5      226.80      199.46     32.94 o
  -8   3   5     2829.63     2803.78     82.35 o
  -7   3   5     1186.66     1140.95     82.35 o
  -6   3   5       47.41       24.89     17.38 o
  -5   3   5      106.17      118.58     14.82 o
  -4   3   5     1113.76     1225.30     30.01 o
  -3   3   5     1536.26     1496.86     34.04 o
  -2   3   5       14.22       -8.78      9.52 o
  -1   3   5     1402.43     1303.81     30.56 o
   0   3   5       23.77       77.22     11.53 o
   1   3   5      308.14      268.45     15.74 o
   2   3   5     3084.88     2887.77     56.54 o
   3   3   5     1029.21     1031.15     28.55 o
   4   3   5     7470.82     7376.53    152.25 o
   5   3   5      911.78      988.15     42.64 o
   6   3   5     7002.50     7099.66    150.97 o
   7   3   5       64.84       44.47     22.14 o
   8   3   5     2739.07     2752.36     75.94 o
   9   3   5     2061.15     1903.47     63.31 o
  10   3   5      380.21      457.48     38.24 o
  11   3   5      780.67      749.89     59.65 o
  12   3   5       50.50      100.46     56.36 o
 -14   4   5     1314.68     1268.67     89.48 o
 -13   4   5      794.59      787.59    125.53 o
 -12   4   5      274.04      287.66     36.42 o
 -11   4   5      945.23      883.48     46.48 o
 -10   4   5        2.50      -20.13     20.13 o
  -9   4   5     2343.95     2332.03     75.39 o
  -8   4   5      364.90      369.64     31.29 o
  -7   4   5      175.35      152.80     27.63 o
  -6   4   5     3698.46     4053.05     89.67 o
  -5   4   5     1613.73     1735.48     46.48 o
  -4   4   5        1.99        3.48     11.53 o
  -3   4   5      114.57      147.31     17.93 o
  -2   4   5       49.32       29.28     11.35 o
  -1   4   5      529.87      497.37     19.03 o
   0   4   5     2045.70     1959.46     41.90 o
   1   4   5     2921.88     2945.23    101.01 o
   2   4   5     3870.16     3910.50     73.20 o
   3   4   5     7537.56     7671.87    132.85 o
   4   4   5      139.17      135.05     30.56 o
   5   4   5     6979.72     7161.88    150.97 o
   6   4   5      354.80      407.15     28.91 o
   7   4   5      282.39      283.27     23.79 o
   8   4   5     1410.16     1399.14     51.60 o
   9   4   5       88.95      158.10     34.77 o
  10   4   5      385.36      375.50     38.24 o
  11   4   5       38.27      -17.93     26.53 o
  12   4   5      265.90      357.01     45.75 o
 -14   5   5     2175.50     2172.65     88.02 o
 -13   5   5      109.45       73.01     32.94 o
 -12   5   5     1359.95     1337.66     61.85 o
 -11   5   5     1382.90     1306.55     60.75 o
 -10   5   5      213.88      233.13     36.23 o
  -9   5   5      897.81      979.18     49.59 o
  -8   5   5        0.45      -20.49     20.49 o
  -7   5   5     2432.22     2597.18     65.51 o
  -6   5   5       32.43       44.28     15.92 o
  -5   5   5      612.24      531.59     30.93 o
  -4   5   5       98.70       84.54     14.09 o
  -3   5   5     4508.53     4414.46     81.43 o
  -2   5   5     4258.52     4194.69     77.95 o
  -1   5   5     5069.02     5051.08     90.95 o
   0   5   5     1800.04     1757.26     40.26 o
   1   5   5        6.84       16.47     14.46 o
   2   5   5     5625.10     5431.70     98.08 o
   3   5   5     2663.75     2647.32     66.61 o
   4   5   5     4627.32     4759.40    129.56 o
   5   5   5     1461.17     1493.75     50.69 o
   6   5   5        2.05       43.55     28.91 o
   7   5   5     5163.67     5274.70    120.77 o
   8   5   5        0.15      -25.62     25.62 o
   9   5   5      574.45      532.50     38.43 o
  10   5   5      275.76      263.51     37.51 o
  11   5   5      194.00      106.87     84.91 o
 -14   6   5        1.24       41.54     40.44 o
 -13   6   5     1061.15      962.71     71.00 o
 -12   6   5      428.70      432.22     64.96 o
 -11   6   5       30.79       56.00     31.29 o
 -10   6   5     1522.98     1531.81     62.77 o
  -9   6   5       17.76      101.38     23.79 o
  -8   6   5     1653.11     1709.13     52.34 o
  -7   6   5        1.51       -1.65     18.67 o
  -6   6   5        3.27       18.30     15.55 o
  -5   6   5      257.83      224.35     23.79 o
  -4   6   5     4548.92     4375.85     81.98 o
  -3   6   5        2.38        1.83     11.53 o
  -2   6   5     5642.04     5580.48    110.71 o
  -1   6   5     7310.14     7119.79    124.80 o
   0   6   5      740.86      651.99     25.44 o
   1   6   5     4368.16     4331.38     81.43 o
   2   6   5     1208.87     1237.20     34.40 o
   3   6   5     6281.73     6256.62    133.58 o
   4   6   5     3433.34     3562.27     85.82 o
   5   6   5        8.87       32.02     23.42 o
   6   6   5     1099.04     1070.31     46.66 o
   7   6   5       61.68       70.82     24.34 o
   8   6   5       66.85       53.07     24.15 o
   9   6   5      484.33      440.09     66.06 o
  10   6   5       43.17       93.51     33.85 o
  11   6   5        5.45      -30.19     30.19 o
 -13   7   5      236.26      210.07     38.79 o
 -12   7   5      141.11       58.37     35.87 o
 -11   7   5      471.89      546.78     46.11 o
 -10   7   5      273.74      220.50     28.73 o
  -9   7   5      265.95      287.48     28.91 o
  -8   7   5        0.99        7.87     16.47 o
  -7   7   5      357.00      348.05     27.45 o
  -6   7   5      324.11      352.26     30.56 o
  -5   7   5      567.10      619.24     29.10 o
  -4   7   5     2314.22     2410.72     52.88 o
  -3   7   5     4480.57     4506.50     85.09 o
  -2   7   5     6718.32     6834.69    121.32 o
  -1   7   5      657.25      622.90     23.97 o
   0   7   5     1754.36     1792.57     43.19 o
   1   7   5      263.51      269.73     19.03 o
   2   7   5     2424.45     2475.86     64.96 o
   3   7   5     1038.65     1038.29     51.60 o
   4   7   5        0.61       -2.20     16.65 o
   5   7   5      319.46      344.02     29.64 o
   6   7   5       38.11       15.55     25.62 o
   7   7   5     2120.63     2148.31     82.35 o
   8   7   5       24.60       -5.12     22.51 o
   9   7   5      207.32      209.34     32.39 o
  10   7   5      240.14      285.47     39.53 o
 -13   8   5       28.77       -1.83     29.83 o
 -12   8   5      642.88      759.59     45.38 o
 -11   8   5       66.24       71.37     32.57 o
 -10   8   5      130.60      130.66     23.97 o
  -9   8   5       18.24        5.12     19.03 o
  -8   8   5     3552.89     3726.97     90.76 o
  -7   8   5       30.93       46.85     25.98 o
  -6   8   5      107.44      122.24     22.69 o
  -5   8   5     5216.67     5331.43    114.73 o
  -4   8   5     6336.91     6389.84    133.40 o
  -3   8   5     2837.70     2961.52     63.31 o
  -2   8   5     1028.22     1026.21     40.26 o
  -1   8   5     1311.71     1315.70     36.23 o
   0   8   5        1.91       -4.57     14.46 o
   1   8   5     1022.98     1013.03     31.66 o
   2   8   5      586.83      627.66     39.16 o
   3   8   5       10.94       63.68     38.43 o
   4   8   5      257.05      280.52     27.27 o
   5   8   5       87.47       85.46     21.41 o
   6   8   5      238.34      343.29     35.50 o
   7   8   5     1087.61     1138.02     53.43 o
   8   8   5     1995.01     1963.67     81.80 o
   9   8   5      721.17      642.30     45.20 o
  10   8   5      410.43      447.23     89.85 o
 -12   9   5       71.31       41.36     24.89 o
 -11   9   5      960.20     1030.97     57.82 o
 -10   9   5      570.57      486.02     34.04 o
  -9   9   5     2196.47     2161.85     80.88 o
  -8   9   5      239.15      276.32     34.40 o
  -7   9   5     2362.86     2289.21     65.14 o
  -6   9   5       80.24      134.50     24.15 o
  -5   9   5      906.37      949.17     40.44 o
  -4   9   5     1157.15     1124.66     42.09 o
  -3   9   5     3048.18     3112.85     65.88 o
  -2   9   5     1522.88     1528.15     41.54 o
  -1   9   5      688.97      697.01     28.91 o
   0   9   5       93.70       79.78     21.04 o
   1   9   5      833.20      803.14     36.23 o
   2   9   5      168.72      157.55     32.94 o
   3   9   5      379.20      387.57     37.88 o
   4   9   5      212.30      185.37     28.55 o
   5   9   5       93.14      104.30     24.15 o
   6   9   5      450.58      426.37     61.30 o
   7   9   5       75.66       28.36     30.93 o
   8   9   5     1370.86     1426.41     80.70 o
   9   9   5      955.35      860.97     50.14 o
 -12  10   5      144.16      142.37     75.21 o
 -11  10   5        0.15       14.64     28.91 o
 -10  10   5     1225.84     1192.91     54.53 o
  -9  10   5      115.21       69.17     32.02 o
  -8  10   5     1401.88     1409.39     60.94 o
  -7  10   5     1644.64     1472.71     50.32 o
  -6  10   5      452.94      455.65     31.66 o
  -5  10   5      980.53     1009.56     41.90 o
  -4  10   5      353.83      346.58     57.28 o
  -3  10   5     2215.23     2197.71     53.07 o
  -2  10   5        0.94       18.48     17.02 o
  -1  10   5      502.78      503.41     26.72 o
   0  10   5     1909.58     1923.23     51.79 o
   1  10   5       27.87       -1.83     21.23 o
   2  10   5     1126.20     1131.61     44.83 o
   3  10   5       62.00       52.34     51.97 o
   4  10   5     1258.72     1218.90     51.24 o
   5  10   5     1274.83     1106.18     50.87 o
   6  10   5       41.68       25.98     33.67 o
   7  10   5     1852.69     1979.22     86.19 o
   8  10   5     2364.08     2343.74    156.27 o
 -11  11   5      844.62      787.59     62.58 o
 -10  11   5      144.79      164.14     41.90 o
  -9  11   5      870.18      911.66     55.63 o
  -8  11   5     1291.10     1173.52     59.47 o
  -7  11   5      987.77     1043.05    108.51 o
  -6  11   5     2595.11     2634.70     88.38 o
  -5  11   5      208.41      168.53     56.36 o
  -4  11   5     2848.25     2776.33     90.21 o
  -3  11   5        4.56       -4.76     20.49 o
  -2  11   5     1027.24     1042.50     53.25 o
  -1  11   5      705.51      652.36     31.11 o
   0  11   5      630.89      562.88     99.36 o
   1  11   5     1754.86     1754.69     58.19 o
   2  11   5        4.52        5.67     22.14 o
   3  11   5      377.12      344.39     37.33 o
   4  11   5      567.41      546.04     39.53 o
   5  11   5     1098.20     1079.83     73.56 o
   6  11   5      206.73       92.78     60.94 o
   7  11   5      999.73     1136.19    101.56 o
 -10  12   5     1084.28     1101.60     62.95 o
  -9  12   5     1207.16     1259.52     69.35 o
  -8  12   5       54.05       21.78     31.84 o
  -7  12   5     2252.03     2329.65    117.30 o
  -6  12   5      177.74      216.29     43.92 o
  -5  12   5      149.42       73.01     64.41 o
  -4  12   5      706.06      782.10     48.86 o
  -3  12   5      152.53      123.15     32.57 o
  -2  12   5        3.08       25.44     30.01 o
  -1  12   5      102.15       86.37     46.48 o
   0  12   5      202.39      187.02     36.78 o
   1  12   5      693.37      655.47     85.09 o
   2  12   5      297.85      298.82     39.53 o
   3  12   5      296.57      325.72     52.15 o
   4  12   5      204.34      128.28     39.89 o
   5  12   5      559.85      521.89     52.70 o
   6  12   5      250.72      188.85     94.97 o
  -8  13   5      738.21      703.23    138.71 o
  -7  13   5       20.02      100.83     45.93 o
  -6  13   5      823.14      841.76     62.77 o
  -5  13   5      869.33      939.47     69.35 o
  -4  13   5       54.22       71.37     39.16 o
  -3  13   5      653.76      665.90     48.68 o
  -2  13   5      126.58      198.00     37.15 o
  -1  13   5      313.13      349.33     54.71 o
   0  13   5      868.20      909.28     58.19 o
   1  13   5      998.13     1029.32     59.65 o
   2  13   5      236.31      236.79     40.99 o
   3  13   5      366.52      400.02     82.89 o
   4  13   5     2104.26     2216.20    112.36 o
  -7  14   5      435.01      469.74     66.97 o
  -6  14   5      390.46      450.71     74.66 o
  -5  14   5       16.47       84.36    133.95 o
  -4  14   5      433.31      441.56     49.59 o
  -3  14   5      503.59      473.76     47.76 o
  -2  14   5      330.62      408.62     71.73 o
  -1  14   5      469.57      475.59     76.86 o
   0  14   5      146.02      182.81     37.15 o
   1  14   5      401.87      343.11     53.25 o
   2  14   5      999.87     1058.78    195.98 o
  -1 -16   6       85.73       37.33     30.56 o
   0 -16   6      881.67      842.49     90.95 o
   1 -16   6       10.12       20.13    106.13 o
  -5 -15   6       27.25       33.49     90.58 o
  -4 -15   6      184.80      159.02     36.60 o
  -3 -15   6      649.13      631.50     49.77 o
  -2 -15   6      362.37      322.80     32.02 o
  -1 -15   6     1229.18     1226.77     54.17 o
   0 -15   6      142.46      111.62     31.84 o
   1 -15   6      901.54      909.83     47.94 o
   2 -15   6      212.38      272.66     43.00 o
   3 -15   6     1100.35     1082.21    160.48 o
   4 -15   6      647.12      701.22     52.70 o
   5 -15   6       11.26       50.69     39.89 o
  -7 -14   6      463.90      460.59     49.96 o
  -6 -14   6       30.91       37.88     36.60 o
  -5 -14   6      323.99      272.84     49.77 o
  -4 -14   6        6.58       15.74     48.68 o
  -3 -14   6      394.89      353.17     38.79 o
  -2 -14   6      905.01      950.09     49.04 o
  -1 -14   6      123.22       44.65     31.29 o
   0 -14   6      368.16      370.19     36.05 o
   1 -14   6      429.80      475.59     49.22 o
   2 -14   6      929.78      907.08     51.79 o
   3 -14   6      795.01      766.18     48.49 o
   4 -14   6      129.63       73.75     69.90 o
   5 -14   6      245.47      274.85     47.39 o
   6 -14   6      321.97      319.50     68.26 o
  -8 -13   6      140.70      258.38     44.65 o
  -7 -13   6        5.39        2.74     30.56 o
  -6 -13   6      644.83      659.50     57.82 o
  -5 -13   6        1.31       55.81     36.42 o
  -4 -13   6      274.68      253.44     34.04 o
  -3 -13   6     3446.63     3493.65    189.03 o
  -2 -13   6      233.28      172.93     28.18 o
  -1 -13   6     1719.34     1646.73     67.89 o
   0 -13   6     2737.62     2821.35     91.50 o
   1 -13   6     2184.28     2264.32     79.05 o
   2 -13   6      167.92      199.64     68.80 o
   3 -13   6       39.88       -5.86     25.98 o
   4 -13   6      300.03      295.53     45.56 o
   5 -13   6      222.49      190.13     89.30 o
   6 -13   6      245.78      274.30     40.26 o
   7 -13   6      525.73      436.80     43.73 o
   8 -13   6       56.21       31.66     60.57 o
  -9 -12   6      291.76      284.18     53.07 o
  -8 -12   6      710.63      630.77     50.69 o
  -7 -12   6       62.15       34.40     30.93 o
  -6 -12   6      629.27      590.14     54.71 o
  -5 -12   6      374.47      402.03     40.44 o
  -4 -12   6     2713.84     2806.52     74.84 o
  -3 -12   6      479.79      469.00     31.29 o
  -2 -12   6     3077.44     3087.23     94.79 o
  -1 -12   6     3407.48     3431.07    103.39 o
   0 -12   6     1615.02     1623.12     62.40 o
   1 -12   6     1819.92     1775.92     66.43 o
   2 -12   6      111.19      129.37     45.20 o
   3 -12   6      131.65      106.68     34.22 o
   4 -12   6        0.29       -1.46     25.07 o
   5 -12   6        1.62      -22.32     22.32 o
   6 -12   6      343.40      282.90     62.22 o
   7 -12   6      379.99      417.22     49.96 o
   8 -12   6        0.54       -2.01     27.27 o
   9 -12   6       31.63      -29.64     29.64 o
 -10 -11   6      640.97      697.19     62.22 o
  -9 -11   6      104.69      135.05     34.04 o
  -8 -11   6      245.04      211.72     61.12 o
  -7 -11   6      554.85      619.61     44.83 o
  -6 -11   6      123.50      180.43     36.60 o
  -5 -11   6     3112.41     3238.56    105.40 o
  -4 -11   6      893.75      895.01     39.71 o
  -3 -11   6     2250.69     2226.08     72.65 o
  -2 -11   6      692.01      689.51     43.55 o
  -1 -11   6     1860.10     1841.25     65.88 o
   0 -11   6     1981.98     1852.59     99.55 o
   1 -11   6      903.48      911.29     45.93 o
   2 -11   6      187.39      159.75     28.91 o
   3 -11   6       51.20        1.28     24.89 o
   4 -11   6     1670.40     1659.54     65.14 o
   5 -11   6      437.16      380.07     36.05 o
   6 -11   6      650.56      676.52     45.56 o
   7 -11   6        8.38      -24.34     24.34 o
   8 -11   6       92.76       56.91     31.84 o
   9 -11   6     1762.29     1714.07     81.43 o
 -11 -10   6      371.92      403.31     67.52 o
 -10 -10   6      110.96      145.11     49.41 o
  -9 -10   6      557.39      521.16     44.83 o
  -8 -10   6     1240.39     1209.38     60.02 o
  -7 -10   6      670.21      622.35     76.67 o
  -6 -10   6     1959.33     1981.97     75.39 o
  -5 -10   6      713.41      688.04     35.32 o
  -4 -10   6      466.59      438.44     32.21 o
  -3 -10   6     4180.11     4269.17    115.10 o
  -2 -10   6     1417.39     1454.59     56.91 o
  -1 -10   6     5300.42     5584.50    144.20 o
   0 -10   6      660.50      554.09     49.96 o
   1 -10   6        4.11        6.40     35.13 o
   2 -10   6      103.73       97.90     40.44 o
   3 -10   6      254.27      234.59     32.02 o
   4 -10   6        0.32       20.49     23.61 o
   5 -10   6      477.67      460.40     36.96 o
   6 -10   6      794.47      809.55     45.38 o
   7 -10   6      861.95      814.31     87.65 o
   8 -10   6      725.41      833.89     60.75 o
   9 -10   6      410.36      311.82     62.58 o
  10 -10   6     2129.16     2341.18     92.41 o
 -12  -9   6        6.06       13.91     71.37 o
 -11  -9   6      160.69      117.48     53.98 o
 -10  -9   6       84.93       84.91     40.81 o
  -9  -9   6     4233.66     4393.60    131.57 o
  -8  -9   6     2069.35     1951.04     74.84 o
  -7  -9   6     3975.25     3990.11    118.39 o
  -6  -9   6     6050.94     6262.66    133.40 o
  -5  -9   6     1001.26      957.04     71.37 o
  -4  -9   6     1991.20     2033.39     65.51 o
  -3  -9   6       32.66       41.72     21.59 o
  -2  -9   6      379.92      413.38     32.57 o
  -1  -9   6       31.53        7.87     16.47 o
   0  -9   6      900.85      933.25     41.90 o
   1  -9   6      247.92      230.20     26.35 o
   2  -9   6      420.72      440.82     34.40 o
   3  -9   6        0.53       31.11     21.04 o
   4  -9   6     1244.54     1299.96     56.36 o
   5  -9   6      854.54      869.57     66.43 o
   6  -9   6      158.93      155.18     30.38 o
   7  -9   6      185.74      165.61     36.78 o
   8  -9   6     1096.41     1062.81     58.37 o
   9  -9   6     1239.04     1371.88     65.51 o
  10  -9   6     2400.78     2489.04     99.55 o
  11  -9   6      228.59      250.15     41.36 o
 -12  -8   6      567.89      634.06     67.52 o
 -11  -8   6      161.60      168.53     43.55 o
 -10  -8   6     2014.71     2067.43     83.63 o
  -9  -8   6        9.32        7.87     27.08 o
  -8  -8   6     4391.15     4504.67    150.60 o
  -7  -8   6     3447.31     3485.24    105.04 o
  -6  -8   6     1421.04     1459.35     45.75 o
  -5  -8   6     1299.33     1383.77     52.15 o
  -4  -8   6      301.50      266.80     25.25 o
  -3  -8   6      918.49     1008.09     40.99 o
  -2  -8   6       12.96       -0.73     18.48 o
  -1  -8   6        7.02       16.47     16.47 o
   0  -8   6     1241.10     1343.15     49.04 o
   1  -8   6      623.42      684.75     36.96 o
   2  -8   6      263.07      226.54     25.98 o
   3  -8   6       65.04       53.25     23.24 o
   4  -8   6      488.10      470.10     31.84 o
   5  -8   6      201.66      145.48     29.10 o
   6  -8   6     1873.58     1861.56     68.80 o
   7  -8   6     1400.27     1295.02    112.91 o
   8  -8   6     1742.58     1813.43     69.17 o
   9  -8   6     4070.36     4073.18    119.86 o
  10  -8   6      373.87      426.55     50.14 o
  11  -8   6     1293.08     1282.58     90.21 o
 -13  -7   6      475.48      472.66     66.24 o
 -12  -7   6      117.72      167.44     58.74 o
 -11  -7   6      894.84      988.33    118.76 o
 -10  -7   6       20.20      108.15     46.11 o
  -9  -7   6      926.14      824.19     50.87 o
  -8  -7   6      210.55      243.19     44.65 o
  -7  -7   6     2058.04     2036.68     48.86 o
  -6  -7   6      675.65      768.19     31.11 o
  -5  -7   6       61.48       67.89     18.48 o
  -4  -7   6      573.28      623.81     28.73 o
  -3  -7   6     1588.39     1615.07     83.81 o
  -2  -7   6        7.86        6.59     17.02 o
  -1  -7   6       82.69       52.15     17.93 o
   0  -7   6     1105.38     1094.47     41.90 o
   1  -7   6       76.84       41.17     19.58 o
   2  -7   6      258.50      221.24     22.14 o
   3  -7   6     3926.51     3824.13    102.66 o
   4  -7   6      806.40      784.11     40.07 o
   5  -7   6     1247.45     1173.88     51.24 o
   6  -7   6      225.40      276.32     43.19 o
   7  -7   6     2250.91     2331.11     77.04 o
   8  -7   6     1812.55     1755.98     67.71 o
   9  -7   6      608.21      598.93     44.28 o
  10  -7   6      738.06      592.71     44.28 o
  11  -7   6      232.66      129.19     42.45 o
 -13  -6   6      264.13      321.33     69.54 o
 -12  -6   6     2294.37     2386.93    122.79 o
 -11  -6   6      137.03      135.23     38.06 o
 -10  -6   6      603.29      567.09     40.26 o
  -9  -6   6      165.14      187.02     34.04 o
  -8  -6   6     1565.22     1555.97     42.27 o
  -7  -6   6     1732.60     1748.66     43.73 o
  -6  -6   6       67.00       46.85     19.40 o
  -5  -6   6      285.67      313.46     21.59 o
  -4  -6   6      116.24      127.91     18.48 o
  -3  -6   6     5630.06     5873.08    104.49 o
  -2  -6   6     1853.70     1894.68     50.14 o
  -1  -6   6      595.95      614.30     22.87 o
   0  -6   6     1459.32     1413.23     37.33 o
   1  -6   6      886.64      840.66     28.00 o
   2  -6   6     6053.23     5906.56    119.13 o
   3  -6   6      828.55      881.65     30.74 o
   4  -6   6     1490.20     1436.11     42.64 o
   5  -6   6      942.58      938.56     29.46 o
   6  -6   6     3993.82     4095.69     79.97 o
   7  -6   6       14.84       -4.21     17.02 o
   8  -6   6       36.45       35.32     20.31 o
   9  -6   6      512.95      456.01     53.62 o
  10  -6   6      250.25      168.35     57.46 o
  11  -6   6      236.87      170.55     65.51 o
  12  -6   6       22.95        7.87     58.92 o
 -14  -5   6      139.36       44.65     41.72 o
 -13  -5   6     2315.42     2532.59    139.07 o
 -12  -5   6      288.51      423.62     62.95 o
 -11  -5   6     1678.17     1845.27    100.28 o
 -10  -5   6      825.99      775.88     57.64 o
  -9  -5   6     4923.33     4871.57    133.77 o
  -8  -5   6     2080.76     2077.31     56.18 o
  -7  -5   6        8.35        4.03     20.68 o
  -6  -5   6     2253.41     2319.77     69.72 o
  -5  -5   6        6.46        4.21     14.09 o
  -4  -5   6     2147.12     2292.69     69.90 o
  -3  -5   6     7448.83     7499.86    129.74 o
  -2  -5   6     6629.59     6869.09    119.68 o
  -1  -5   6       16.98        5.86      9.88 o
   0  -5   6      480.45      557.02     26.17 o
   1  -5   6     2324.46     2469.64     56.54 o
   2  -5   6     1936.98     2080.78     44.28 o
   3  -5   6     7081.04     7030.49    122.60 o
   4  -5   6     2362.07     2365.52     50.32 o
   5  -5   6     2790.17     2921.26     60.20 o
   6  -5   6     2072.21     2054.62     47.39 o
   7  -5   6       12.53       22.69     21.59 o
   8  -5   6     1510.05     1540.78     44.28 o
   9  -5   6       55.68       44.65     35.87 o
  10  -5   6      386.57      423.62     58.56 o
  11  -5   6       24.12      152.07     66.97 o
  12  -5   6      137.31      257.10     82.71 o
 -14  -4   6     3976.51     4130.46    185.37 o
 -13  -4   6      213.34      230.02     51.24 o
 -12  -4   6      808.76      880.92     82.71 o
 -11  -4   6     1183.22     1143.87     82.53 o
 -10  -4   6        0.35       14.09     23.97 o
  -9  -4   6     3981.34     4039.15    114.73 o
  -8  -4   6      167.44      138.34     19.40 o
  -7  -4   6      170.26      187.38     24.34 o
  -6  -4   6       24.30        9.33     16.65 o
  -5  -4   6      165.22      173.11     20.13 o
  -4  -4   6      799.26      831.33     34.04 o
  -3  -4   6     6394.17     6116.27    107.60 o
  -2  -4   6     2466.79     2173.74     44.83 o
  -1  -4   6     1219.82     1318.08     32.76 o
   0  -4   6     7354.81     6832.86    118.39 o
   1  -4   6     1111.53     1137.65     28.73 o
   2  -4   6    11711.73    11458.13    207.33 o
   3  -4   6     3283.38     3232.34     62.58 o
   4  -4   6     2449.60     2643.48     55.08 o
   5  -4   6     1758.07     1760.73     42.82 o
   6  -4   6     1039.78     1007.36     34.40 o
   7  -4   6      523.35      541.29     27.63 o
   8  -4   6      288.64      320.97     25.44 o
   9  -4   6     1435.10     1411.77     62.22 o
  10  -4   6      526.63      398.74     41.90 o
  11  -4   6       65.70      118.03     43.19 o
  12  -4   6       17.88      100.64     56.73 o
 -14  -3   6      653.87      743.12     88.93 o
 -13  -3   6      736.24      744.22     75.39 o
 -12  -3   6      222.91      235.14     42.27 o
 -11  -3   6      640.65      578.43     58.37 o
 -10  -3   6      857.49      868.47     71.37 o
  -9  -3   6        2.43       38.24     18.30 o
  -8  -3   6      822.13      823.27     34.95 o
  -7  -3   6     2044.30     2065.96     64.60 o
  -6  -3   6      268.25      202.02     22.69 o
  -5  -3   6     1742.49     1715.90     54.17 o
  -4  -3   6       36.70       71.37     17.57 o
  -3  -3   6     2955.05     2564.61     57.28 o
  -2  -3   6        6.89       11.89     10.43 o
  -1  -3   6    10555.11    10459.91    157.92 o
   0  -3   6        1.02        7.32      9.88 o
   1  -3   6     7475.29     7161.15    111.26 o
   2  -3   6    11258.25    11378.89    189.40 o
   3  -3   6     5693.89     5969.15    105.40 o
   4  -3   6      961.31      860.60     27.63 o
   5  -3   6       89.49       61.12     18.67 o
   6  -3   6      366.44      352.99     20.31 o
   7  -3   6      305.43      236.24     25.80 o
   8  -3   6       69.81       65.51     21.96 o
   9  -3   6        6.58       43.73     23.24 o
  10  -3   6      278.13      214.10     38.06 o
  11  -3   6      125.02      204.03     40.26 o
  12  -3   6      236.38      235.14     54.35 o
 -14  -2   6      231.71      302.85     92.78 o
 -13  -2   6      425.09      459.12     72.83 o
 -12  -2   6        7.15      -24.52     41.54 o
 -11  -2   6        7.82       25.80     34.77 o
 -10  -2   6     1493.75     1489.36     73.01 o
  -9  -2   6        3.51      -13.18     16.29 o
  -8  -2   6      281.80      204.40     23.61 o
  -7  -2   6       67.28       62.40     18.30 o
  -6  -2   6     3825.79     3821.94    110.34 o
  -5  -2   6       26.89       22.32     17.57 o
  -4  -2   6     3541.50     3248.63     70.82 o
  -3  -2   6      205.24      218.12     17.02 o
  -2  -2   6     9827.17     9079.98    151.52 o
  -1  -2   6      871.87      752.82     21.23 o
   0  -2   6     2016.98     1870.53     36.05 o
   1  -2   6     1338.57     1231.34     27.27 o
   2  -2   6     1196.26     1161.99     28.91 o
   3  -2   6     1085.46      975.16     31.11 o
   4  -2   6      493.15      497.73     20.86 o
   5  -2   6        4.69       -0.37     11.89 o
   6  -2   6     1442.01     1554.14     45.02 o
   7  -2   6     1256.48     1239.21     35.32 o
   8  -2   6      427.49      464.61     59.65 o
   9  -2   6      157.68      151.70     23.06 o
  10  -2   6      749.13      729.58     65.88 o
  11  -2   6        5.29       44.10     84.54 o
  12  -2   6     1078.43     1013.22     67.34 o
 -14  -1   6      310.80      280.16     66.06 o
 -13  -1   6       68.91      136.69     66.61 o
 -12  -1   6       33.81       69.35     55.81 o
 -11  -1   6      323.15      291.87     38.98 o
 -10  -1   6      394.85      411.18     48.49 o
  -9  -1   6       92.61       82.71     23.42 o
  -8  -1   6      734.69      673.77     35.50 o
  -7  -1   6     1730.41     1818.56     60.20 o
  -6  -1   6      158.48      126.81     22.14 o
  -5  -1   6     3437.16     3156.58     83.63 o
  -4  -1   6        0.21       -6.59     10.25 o
  -3  -1   6     5408.84     5065.72     94.97 o
  -2  -1   6     2705.90     2615.30     57.09 o
  -1  -1   6        2.43       10.61      8.60 o
   0  -1   6     1214.11     1172.24     37.51 o
   1  -1   6      589.29      621.07     20.13 o
   2  -1   6     4093.97     3864.03     64.60 o
   3  -1   6       45.71       58.56     12.44 o
   4  -1   6      130.63      129.01     23.42 o
   5  -1   6     1387.18     1458.62     36.96 o
   6  -1   6      244.23      224.35     18.48 o
   7  -1   6      144.46      190.86     33.12 o
   8  -1   6      514.76      562.70     32.76 o
   9  -1   6     1297.00     1333.63     49.59 o
  10  -1   6       63.61       16.47     22.32 o
  11  -1   6     3042.99     3113.95    108.51 o
  12  -1   6      117.44      218.31     40.44 o
 -14   0   6       10.74        4.94     35.87 o
 -13   0   6      177.18      151.52     41.54 o
 -12   0   6      311.17      325.36     51.05 o
 -11   0   6      667.13      688.04     41.90 o
 -10   0   6     1832.99     1953.97     87.47 o
  -9   0   6      695.34      716.41     42.45 o
  -8   0   6     2214.39     2319.59     72.28 o
  -7   0   6       87.62       91.50     21.78 o
  -6   0   6     2107.70     2003.74     60.75 o
  -5   0   6     2784.37     2807.62     64.23 o
  -4   0   6     8579.32     8386.27    141.82 o
  -3   0   6      563.31      533.42     20.49 o
  -2   0   6      838.79      711.65     20.31 o
  -1   0   6     8545.12     8189.92    162.13 o
   0   0   6     1731.75     1687.72     43.55 o
   1   0   6      735.01      839.93     23.06 o
   2   0   6      314.14      363.60     16.65 o
   3   0   6     3135.75     3358.24     70.63 o
   4   0   6        3.32       19.03     12.63 o
   5   0   6      131.94      146.94     17.75 o
   6   0   6       15.32       14.46     19.58 o
   7   0   6     6539.00     6456.08    139.44 o
   8   0   6     2532.04     2526.91     69.35 o
   9   0   6      115.83       77.95     23.42 o
  10   0   6     2690.28     2474.76     87.10 o
  11   0   6       88.93      114.19     34.40 o
  12   0   6     2135.90     2083.53    123.34 o
 -14   1   6       33.11        2.74     37.33 o
 -13   1   6      322.99      348.05     52.70 o
 -12   1   6       84.73       65.33     27.81 o
 -11   1   6      475.25      503.04     38.06 o
 -10   1   6      208.68      235.14     27.08 o
  -9   1   6     8529.56     8447.02    204.95 o
  -8   1   6      555.54      619.24     33.85 o
  -7   1   6    12628.19    12812.80    295.16 o
  -6   1   6     1327.68     1336.93     46.66 o
  -5   1   6    17049.80    16577.10    310.53 o
  -4   1   6    13727.22    14118.62    231.85 o
  -3   1   6      164.16      138.52     19.40 o
  -2   1   6     2169.20     2137.69     43.19 o
  -1   1   6     6770.77     6925.45    139.26 o
   0   1   6      930.58      886.22     29.46 o
   1   1   6      472.37      581.36     19.40 o
   2   1   6     1957.40     2067.43     45.02 o
   3   1   6       44.64       26.17     11.16 o
   4   1   6        1.14        9.70     11.16 o
   5   1   6      353.49      380.99     26.90 o
   6   1   6       35.91       43.92     23.24 o
   7   1   6     1021.24     1066.47     45.93 o
   8   1   6        0.51      -19.21     24.70 o
   9   1   6     1937.38     2011.25     67.71 o
  10   1   6     1263.14     1227.32     55.08 o
  11   1   6      832.87      796.19     47.58 o
  12   1   6      599.89      433.32     49.77 o
 -14   2   6      125.43       98.81     48.31 o
 -13   2   6      372.13      312.18     51.42 o
 -12   2   6     2699.55     2812.56     90.03 o
 -11   2   6     1077.41     1138.93     50.51 o
 -10   2   6     5903.12     6195.87    158.84 o
  -9   2   6      157.41      144.20     31.47 o
  -8   2   6     4126.46     4230.92    112.72 o
  -7   2   6      244.54      248.87     24.70 o
  -6   2   6     3623.27     3573.07     79.78 o
  -5   2   6     3252.96     3329.33     63.68 o
  -4   2   6     5846.12     5903.09    103.76 o
  -3   2   6     1697.88     1510.77     34.04 o
  -2   2   6      534.03      567.64     20.86 o
  -1   2   6      565.27      540.92     18.12 o
   0   2   6      917.69      847.43     23.42 o
   1   2   6     1655.25     1846.01     40.26 o
   2   2   6     2324.43     2441.46     49.77 o
   3   2   6     1281.97     1205.91     38.43 o
   4   2   6     2694.46     2644.03     49.04 o
   5   2   6       68.39       82.16     22.32 o
   6   2   6     3701.31     3677.38     88.38 o
   7   2   6      222.99      199.64     25.62 o
   8   2   6     3923.37     4059.46     99.73 o
   9   2   6     1122.59     1166.20     52.34 o
  10   2   6     1120.30     1211.03     59.47 o
  11   2   6     1218.03     1316.07     68.44 o
  12   2   6       55.66      -10.61     68.44 o
 -14   3   6      470.50      511.64     67.52 o
 -13   3   6     2401.00     2374.30     83.81 o
 -12   3   6      671.52      582.28     43.00 o
 -11   3   6      282.28      325.54     52.34 o
 -10   3   6     1008.38     1032.80     78.69 o
  -9   3   6     4480.27     4597.45    124.25 o
  -8   3   6      429.01      392.33     32.39 o
  -7   3   6       59.29       59.47     18.30 o
  -6   3   6      612.06      739.83     38.98 o
  -5   3   6       14.63       17.93     19.40 o
  -4   3   6     2284.47     2388.02     62.03 o
  -3   3   6       70.09       77.77     11.71 o
  -2   3   6      714.24      659.13     25.44 o
  -1   3   6      222.16      232.40     15.74 o
   0   3   6      666.24      636.81     21.96 o
   1   3   6     2971.41     3239.84     62.22 o
   2   3   6      787.75      781.19     28.18 o
   3   3   6     5803.27     5863.38    104.67 o
   4   3   6        3.79        8.78     15.37 o
   5   3   6    16538.04    16145.06    315.48 o
   6   3   6     2132.04     2130.56     61.48 o
   7   3   6      582.11      516.58     35.13 o
   8   3   6      252.35      282.90     29.83 o
   9   3   6     1380.03     1402.07     53.25 o
  10   3   6      337.30      314.56     38.98 o
  11   3   6        2.79      103.57     38.98 o
 -14   4   6     1181.32     1203.53     85.46 o
 -13   4   6      151.87      118.39     38.61 o
 -12   4   6     1591.53     1510.22     76.12 o
 -11   4   6        1.69        1.46     29.64 o
 -10   4   6     2990.31     2971.40     91.86 o
  -9   4   6     1256.58     1223.11     52.15 o
  -8   4   6      379.85      327.19     29.28 o
  -7   4   6     3507.86     3675.36     85.09 o
  -6   4   6      156.82      140.72     17.75 o
  -5   4   6      132.52      120.77     14.82 o
  -4   4   6       15.41       38.06     12.81 o
  -3   4   6      663.36      679.08     24.34 o
  -2   4   6     4597.35     4510.16     82.35 o
  -1   4   6      127.52      131.75     16.65 o
   0   4   6     4657.10     4749.33     87.47 o
   1   4   6        6.98       23.97     13.54 o
   2   4   6     2356.26     2381.44     50.32 o
   3   4   6      775.52      777.53     26.17 o
   4   4   6     7004.74     6979.25    147.12 o
   5   4   6      170.77      141.82     25.07 o
   6   4   6     1315.15     1321.01     48.31 o
   7   4   6     1477.74     1497.04     93.33 o
   8   4   6     1235.32     1269.04     52.70 o
   9   4   6      691.87      681.46     40.07 o
  10   4   6       92.66       45.75     29.46 o
  11   4   6       17.93       32.76     36.05 o
 -14   5   6      154.73      181.53     51.60 o
 -13   5   6     3687.74     3987.18    124.43 o
 -12   5   6       62.32      138.16     37.15 o
 -11   5   6     1316.21     1350.84     73.01 o
 -10   5   6     1039.51      936.36     51.60 o
  -9   5   6     1749.96     1713.71     64.23 o
  -8   5   6     2075.14     2046.38     57.64 o
  -7   5   6       14.20       17.93     15.01 o
  -6   5   6      127.76      139.07     19.58 o
  -5   5   6      167.21      163.23     18.48 o
  -4   5   6      674.66      662.43     27.45 o
  -3   5   6      775.30      807.90     26.17 o
  -2   5   6      148.45      144.93     15.92 o
  -1   5   6      626.75      574.41     22.14 o
   0   5   6     1765.06     1879.68     42.64 o
   1   5   6     1881.61     1760.37     41.54 o
   2   5   6       10.14       45.93     13.18 o
   3   5   6     6421.95     6317.01    134.68 o
   4   5   6      111.84       78.69     36.78 o
   5   5   6     2921.62     2991.89     78.32 o
   6   5   6     2144.07     2174.47     63.68 o
   7   5   6     2406.90     2449.14     71.73 o
   8   5   6     2940.79     2928.21     81.98 o
   9   5   6       32.91      111.44     38.98 o
  10   5   6      214.64      148.77     75.94 o
  11   5   6      198.34      195.80     46.30 o
 -14   6   6     1229.79     1386.70     76.31 o
 -13   6   6      167.28      158.65     44.65 o
 -12   6   6     2279.71     2244.19     84.18 o
 -11   6   6     1112.41     1178.09     99.18 o
 -10   6   6      250.45      254.91     60.94 o
  -9   6   6     2307.94     2300.56     63.86 o
  -8   6   6      141.54      141.82     21.23 o
  -7   6   6      703.08      744.04     33.49 o
  -6   6   6      305.80      342.38     29.10 o
  -5   6   6     1154.45     1136.37     44.28 o
  -4   6   6      834.74      874.33     28.18 o
  -3   6   6       54.99       45.38     16.10 o
  -2   6   6     4653.21     4738.90     88.38 o
  -1   6   6      339.23      312.91     20.68 o
   0   6   6     4327.54     4398.17     82.89 o
   1   6   6      426.81      404.77     22.14 o
   2   6   6     9023.71     8905.59    182.08 o
   3   6   6     1305.97     1387.25     45.93 o
   4   6   6     3710.77     3652.49     88.38 o
   5   6   6      617.01      615.21     38.24 o
   6   6   6      897.06      877.99     49.22 o
   7   6   6     2747.04     2818.78     85.27 o
   8   6   6        6.12       36.78     28.73 o
   9   6   6      182.05      118.76     47.03 o
  10   6   6      241.71      362.69     45.56 o
 -13   7   6      763.06      700.67     79.78 o
 -12   7   6      333.53      336.52     36.78 o
 -11   7   6       24.26       42.27     23.79 o
 -10   7   6      248.27      242.46     28.18 o
  -9   7   6      225.80      227.82     24.15 o
  -8   7   6      283.80      281.62     25.44 o
  -7   7   6     1268.45     1364.38     57.09 o
  -6   7   6      413.85      345.12     27.08 o
  -5   7   6      924.53      955.03     34.95 o
  -4   7   6       46.05       45.56     15.55 o
  -3   7   6     2692.49     2711.55     58.19 o
  -2   7   6      449.17      483.28     24.52 o
  -1   7   6     1975.62     1987.09     46.48 o
   0   7   6       82.38      119.68     20.31 o
   1   7   6     2499.33     2406.14     53.43 o
   2   7   6      705.18      814.67     39.16 o
   3   7   6     4055.82     4283.07    100.28 o
   4   7   6     1574.14     1619.46     52.34 o
   5   7   6      931.53      934.35     43.55 o
   6   7   6      253.71      229.84     34.40 o
   7   7   6       49.06      -17.20     23.24 o
   8   7   6       71.88       51.42     25.98 o
   9   7   6       74.91       89.12     80.33 o
  10   7   6       12.30       -4.39     61.12 o
 -13   8   6      627.85      692.25     60.57 o
 -12   8   6      214.45      170.91     31.66 o
 -11   8   6      256.50      354.45     36.05 o
 -10   8   6       12.10        2.20     19.40 o
  -9   8   6      130.07      115.65     25.62 o
  -8   8   6      838.51      869.94     42.09 o
  -7   8   6      100.75      129.92     22.87 o
  -6   8   6       17.65       -2.20     14.46 o
  -5   8   6      443.54      399.29     27.08 o
  -4   8   6     4039.26     4099.17     92.96 o
  -3   8   6     4701.50     4750.25    111.99 o
  -2   8   6     2019.00     2102.19     70.27 o
  -1   8   6      445.60      474.68     24.89 o
   0   8   6      942.24     1009.56     59.84 o
   1   8   6      258.33      248.13     32.21 o
   2   8   6       47.63       40.44     25.44 o
   3   8   6     1218.66     1243.24    108.70 o
   4   8   6      216.64      192.87     25.98 o
   5   8   6        3.88        5.86     27.63 o
   6   8   6      110.48      102.66     30.93 o
   7   8   6      192.79      191.96     36.23 o
   8   8   6      337.42      403.13     49.96 o
   9   8   6        9.39        7.14     45.75 o
 -12   9   6      277.18      238.99     57.28 o
 -11   9   6      205.80      214.10     52.70 o
 -10   9   6      748.50      737.63     44.28 o
  -9   9   6      223.73      250.88     33.67 o
  -8   9   6     2432.09     2568.45     80.33 o
  -7   9   6     2047.04     2121.22     60.75 o
  -6   9   6       54.85       65.51     21.59 o
  -5   9   6     1026.00     1051.10     40.81 o
  -4   9   6       26.52        8.60     20.31 o
  -3   9   6     1145.50     1185.41     36.05 o
  -2   9   6     1025.63     1046.34     49.22 o
  -1   9   6      361.12      322.06     27.81 o
   0   9   6     1581.84     1574.82     43.00 o
   1   9   6      669.69      658.22     34.04 o
   2   9   6     3903.09     3910.87     95.34 o
   3   9   6      349.21      308.16     31.66 o
   4   9   6      256.89      229.65     29.46 o
   5   9   6       83.62      -13.72     26.90 o
   6   9   6      216.08      202.02     34.40 o
   7   9   6      880.92      900.50     51.97 o
   8   9   6       25.90       -6.40     28.36 o
 -11  10   6        6.41      105.59     38.79 o
 -10  10   6       39.31       46.85     46.30 o
  -9  10   6      214.81      154.63     32.39 o
  -8  10   6     1421.32     1380.30     49.59 o
  -7  10   6      651.08      626.93     76.12 o
  -6  10   6      969.00      967.84     42.09 o
  -5  10   6       31.34       32.21     27.45 o
  -4  10   6     4030.50     4098.25     95.89 o
  -3  10   6      459.40      455.83     29.83 o
  -2  10   6     2761.29     2712.65     61.48 o
  -1  10   6     1575.88     1690.47     45.93 o
   0  10   6      147.04      173.66     25.80 o
   1  10   6     2457.00     2435.05     68.80 o
   2  10   6       13.17       19.95     24.34 o
   3  10   6      157.16      195.25     54.35 o
   4  10   6      353.47      347.68     33.67 o
   5  10   6      220.93      168.53     51.97 o
   6  10   6       36.28      105.22     42.82 o
   7  10   6       46.37       19.21     64.60 o
 -10  11   6      221.90      234.78     35.87 o
  -9  11   6      137.66      135.05     31.29 o
  -8  11   6      203.97      215.01     29.83 o
  -7  11   6     2984.08     3125.48     83.26 o
  -6  11   6       31.48       -1.28     21.78 o
  -5  11   6     2118.36     2148.86     73.56 o
  -4  11   6      344.44      327.19     34.77 o
  -3  11   6     1522.53     1501.07     93.51 o
  -2  11   6     1705.42     1685.52     67.89 o
  -1  11   6        1.88        4.94     27.08 o
   0  11   6      927.56      902.51     40.26 o
   1  11   6       94.44       33.67     22.87 o
   2  11   6       80.58      130.11     30.56 o
   3  11   6      491.17      474.86     40.26 o
   4  11   6        8.09       -0.91     23.42 o
   5  11   6      493.03      464.25     83.99 o
   6  11   6       57.17       46.66     48.49 o
  -9  12   6      391.86      396.72     43.55 o
  -8  12   6      657.92      621.98     45.38 o
  -7  12   6        1.14       41.54     42.64 o
  -6  12   6     1245.27     1338.57    118.76 o
  -5  12   6      526.26      506.88     41.54 o
  -4  12   6       62.46       31.11     26.17 o
  -3  12   6      190.84      202.02     30.93 o
  -2  12   6       51.72       98.81     28.73 o
  -1  12   6      321.09      302.30     54.35 o
   0  12   6      973.40      903.42     49.96 o
   1  12   6      104.89       65.69     29.28 o
   2  12   6      790.88      800.03     59.11 o
   3  12   6      549.31      459.12     51.60 o
   4  12   6     1669.66     1393.84    112.36 o
   5  12   6      145.19      140.35     69.54 o
  -8  13   6      136.14      137.61     42.09 o
  -7  13   6      753.79      743.86     85.82 o
  -6  13   6     1100.02     1105.44     66.97 o
  -5  13   6       25.95      -14.82     35.13 o
  -4  13   6      337.43      325.54     37.51 o
  -3  13   6      246.27      270.46     36.05 o
  -2  13   6      430.85      530.67     76.86 o
  -1  13   6        2.10       63.31     51.79 o
   0  13   6        1.00        0.73     32.57 o
   1  13   6      224.85      161.03     40.62 o
   2  13   6      769.51      664.80     77.40 o
   3  13   6     1590.37     1630.08    120.77 o
  -6  14   6      304.32      231.48     54.53 o
  -5  14   6      403.49      376.23     42.64 o
  -4  14   6      157.25      123.52     32.57 o
  -3  14   6       81.89       95.70     51.79 o
  -2  14   6     1253.87     1535.84    120.41 o
  -1  14   6      297.86      144.75     52.15 o
   0  14   6      697.42      491.15     74.48 o
   1  14   6      132.09      241.73     61.67 o
  -4 -15   7      119.82      194.34     40.81 o
  -3 -15   7      728.75      660.78     49.22 o
  -2 -15   7      164.86      183.54     49.04 o
  -1 -15   7      486.89      416.49     42.45 o
   0 -15   7      388.60      416.49     41.72 o
   1 -15   7      115.53       82.35     32.21 o
   2 -15   7      408.53      429.84     43.00 o
   3 -15   7     1097.10     1037.56     59.47 o
   4 -15   7        1.52      -41.17     41.17 o
  -6 -14   7     1107.94     1064.82     71.55 o
  -5 -14   7       75.98      171.28     44.65 o
  -4 -14   7      293.88      293.15     39.53 o
  -3 -14   7      736.40      732.88     40.44 o
  -2 -14   7       99.09       61.30     29.83 o
  -1 -14   7       73.06      165.42     52.52 o
   0 -14   7      207.21      203.30     36.23 o
   1 -14   7     1991.91     2029.91     77.04 o
   2 -14   7     1325.72     1338.76     63.13 o
   3 -14   7        4.41      -27.08     39.34 o
   4 -14   7     1476.19     1530.53     70.63 o
   5 -14   7       72.61      214.10     76.86 o
   6 -14   7      565.53      643.03     57.46 o
  -8 -13   7      118.35      189.76     94.79 o
  -7 -13   7     1002.00      957.22     59.47 o
  -6 -13   7      168.08      210.99     47.21 o
  -5 -13   7      298.13      296.26     41.36 o
  -4 -13   7      955.98      870.67     41.17 o
  -3 -13   7      109.63       62.95     48.68 o
  -2 -13   7      928.57      899.95     49.96 o
  -1 -13   7     1027.35     1121.73     56.73 o
   0 -13   7     1221.47     1208.10     78.32 o
   1 -13   7     3198.14     3422.29    105.04 o
   2 -13   7       42.31       26.17     43.37 o
   3 -13   7     2336.32     2432.67     85.82 o
   4 -13   7     1692.01     1610.32     71.92 o
   5 -13   7      281.17      279.24     45.38 o
   6 -13   7        6.60      -40.26     40.26 o
   7 -13   7      198.77      203.30     40.44 o
  -9 -12   7       71.12       52.34     33.30 o
  -8 -12   7      542.61      409.35     45.93 o
  -7 -12   7      390.46      286.75     40.26 o
  -6 -12   7       78.90       15.55     34.22 o
  -5 -12   7     1690.68     1722.49     77.04 o
  -4 -12   7      202.89      199.64     28.55 o
  -3 -12   7     1893.92     1800.08     66.06 o
  -2 -12   7     1367.27     1273.80     58.19 o
  -1 -12   7       89.05       81.80     28.36 o
   0 -12   7     3156.71     3235.64    109.43 o
   1 -12   7      456.65      440.27     38.61 o
   2 -12   7     2160.89     2168.25     89.67 o
   3 -12   7      213.16      167.07     36.96 o
   4 -12   7     1240.27     1244.52     62.58 o
   5 -12   7     1320.08     1399.33     62.40 o
   6 -12   7      660.66      626.19     44.83 o
   7 -12   7       36.23       48.31     30.56 o
   8 -12   7        1.55       10.25     29.64 o
 -10 -11   7       97.75      160.30     43.92 o
  -9 -11   7      675.58      660.41     50.69 o
  -8 -11   7       21.67       80.52     38.61 o
  -7 -11   7       72.52       28.91     75.21 o
  -6 -11   7     1157.03     1037.74     59.84 o
  -5 -11   7      134.11      120.77     36.23 o
  -4 -11   7     1095.42     1023.28     47.39 o
  -3 -11   7     1516.81     1544.80     58.56 o
  -2 -11   7     1004.15     1003.89     88.93 o
  -1 -11   7     1509.66     1441.42     74.66 o
   0 -11   7       83.77       32.39     22.51 o
   1 -11   7     2154.85     2165.14     72.83 o
   2 -11   7       99.41       68.44     27.27 o
   3 -11   7      587.19      586.67     43.92 o
   4 -11   7      954.75      919.34     56.73 o
   5 -11   7      382.55      369.82     36.96 o
   6 -11   7        9.03       11.71     37.33 o
   7 -11   7      106.05       52.70     46.11 o
   8 -11   7       61.96      113.09     54.71 o
   9 -11   7       14.06       -6.40     43.37 o
 -11 -10   7      141.61      127.36     48.86 o
 -10 -10   7      224.66      228.19    145.48 o
  -9 -10   7       26.76       29.28     30.19 o
  -8 -10   7        4.00       13.36     37.88 o
  -7 -10   7      198.55      230.20     44.10 o
  -6 -10   7        1.50      -17.75     17.75 o
  -5 -10   7     4460.15     4619.59    178.96 o
  -4 -10   7     2205.62     2235.41     77.04 o
  -3 -10   7     2123.63     2058.28     67.89 o
  -2 -10   7     3041.88     3038.92     90.95 o
  -1 -10   7      844.52      824.55     84.18 o
   0 -10   7     1936.22     1928.17     94.24 o
   1 -10   7       75.32        8.23     30.93 o
   2 -10   7     1143.98     1171.32     71.92 o
   3 -10   7      776.63      798.02     68.80 o
   4 -10   7       91.40      110.53     41.90 o
   5 -10   7      820.75      761.79     45.02 o
   6 -10   7       15.28      -19.58     20.86 o
   7 -10   7       64.49       28.36     30.01 o
   8 -10   7        0.44      -39.71     49.04 o
   9 -10   7      558.20      580.63    115.47 o
 -11  -9   7      187.22      188.11     56.91 o
 -10  -9   7      946.85     1010.66     64.96 o
  -9  -9   7       22.59       42.09     32.57 o
  -8  -9   7     1059.46     1073.97     53.62 o
  -7  -9   7        2.09       32.76     26.35 o
  -6  -9   7     7317.41     7138.82    177.87 o
  -5  -9   7     1994.20     1949.03     66.97 o
  -4  -9   7     1650.69     1488.81     54.90 o
  -3  -9   7     3118.77     3261.07     92.96 o
  -2  -9   7      309.65      260.94     29.64 o
  -1  -9   7     2901.44     3130.05     90.21 o
   0  -9   7       77.16       80.52     21.78 o
   1  -9   7     1646.45     1677.84     59.47 o
   2  -9   7       49.51       58.01     24.34 o
   3  -9   7      280.92      303.76     30.38 o
   4  -9   7     1326.37     1355.96     58.56 o
   5  -9   7       50.13       44.28     21.78 o
   6  -9   7      522.61      550.44     39.89 o
   7  -9   7        5.91       53.98     31.11 o
   8  -9   7      502.45      527.38     49.59 o
   9  -9   7     2171.91     2187.28     85.82 o
  10  -9   7      331.00      350.61     45.38 o
 -12  -8   7       43.04       66.61     47.03 o
 -11  -8   7      364.90      335.06     96.98 o
 -10  -8   7      258.41      227.82     39.71 o
  -9  -8   7     2034.87     2141.54     81.43 o
  -8  -8   7      583.38      559.77     40.07 o
  -7  -8   7     2067.58     2089.02     51.60 o
  -6  -8   7     3061.90     3124.38     75.94 o
  -5  -8   7     2348.15     2267.07     60.94 o
  -4  -8   7     1690.95     1745.73     58.37 o
  -3  -8   7     1069.31     1018.16     42.09 o
  -2  -8   7      121.26      136.33     25.07 o
  -1  -8   7     1303.23     1300.51     48.49 o
   0  -8   7        1.17        9.52     24.15 o
   1  -8   7      399.88      355.00     37.15 o
   2  -8   7       12.05       15.01     20.13 o
   3  -8   7       11.00       -7.32     23.61 o
   4  -8   7     1180.92     1098.13     46.85 o
   5  -8   7     1781.80     1809.04     65.88 o
   6  -8   7      532.47      487.30     41.90 o
   7  -8   7     1781.36     1863.03    100.46 o
   8  -8   7     2766.24     2755.10    127.00 o
   9  -8   7     1150.23     1031.88     57.64 o
  10  -8   7     1824.53     1727.43     90.95 o
 -13  -7   7      282.75      280.34     62.03 o
 -12  -7   7      579.21      641.75     89.85 o
 -11  -7   7        2.23      -25.25     25.25 o
 -10  -7   7     2846.23     2883.20     96.25 o
  -9  -7   7     3438.66     3367.39    179.88 o
  -8  -7   7     1186.56     1237.56     56.54 o
  -7  -7   7     3429.48     3421.55     81.25 o
  -6  -7   7       36.56       40.07     30.93 o
  -5  -7   7      503.06      554.28     28.00 o
  -4  -7   7      163.65      181.16     29.83 o
  -3  -7   7     2217.98     2265.79     71.73 o
  -2  -7   7      374.62      405.14     30.56 o
  -1  -7   7       29.48       27.27     16.47 o
   0  -7   7       24.82       15.92     20.86 o
   1  -7   7      404.76      387.94     30.56 o
   2  -7   7      279.38      256.19     26.17 o
   3  -7   7        0.97        1.65     16.10 o
   4  -7   7      932.72      904.52     43.37 o
   5  -7   7      350.35      376.23     34.77 o
   6  -7   7     1916.89     1998.44     70.09 o
   7  -7   7     1578.10     1621.11     62.03 o
   8  -7   7     1186.27     1047.80     52.34 o
   9  -7   7     2902.32     3013.85     97.72 o
  10  -7   7       15.84      109.61     45.02 o
  11  -7   7     1524.28     1330.16     89.67 o
 -13  -6   7      404.45      557.02     81.80 o
 -12  -6   7      198.58      291.87     51.97 o
 -11  -6   7     2116.11     2122.87    113.64 o
 -10  -6   7     1810.57     1662.10     92.59 o
  -9  -6   7     3657.63     3909.22    161.21 o
  -8  -6   7     5285.52     5487.15    105.04 o
  -7  -6   7       80.69       92.78     18.85 o
  -6  -6   7      863.95      860.79     33.85 o
  -5  -6   7      603.00      627.11     27.63 o
  -4  -6   7     1563.03     1594.76     38.61 o
  -3  -6   7     4872.05     5309.65     96.62 o
  -2  -6   7       14.25       19.03     13.18 o
  -1  -6   7      413.27      440.27     19.95 o
   0  -6   7      101.10      103.21     17.02 o
   1  -6   7       80.26      116.02     17.57 o
   2  -6   7      555.41      535.80     39.34 o
   3  -6   7     1358.54     1447.45     45.38 o
   4  -6   7     1072.79     1076.53     32.39 o
   5  -6   7     1306.81     1362.00     37.51 o
   6  -6   7     1271.64     1287.52     37.15 o
   7  -6   7      316.11      311.63     23.61 o
   8  -6   7      401.66      429.48     28.91 o
   9  -6   7       40.70       77.22     45.56 o
  10  -6   7      537.98      332.86     52.70 o
 -13  -5   7      489.40      446.68     70.27 o
 -12  -5   7     2290.67     2165.33    122.79 o
 -11  -5   7      543.35      558.49     58.74 o
 -10  -5   7      946.71      928.13     54.90 o
  -9  -5   7     2892.83     2838.00     88.38 o
  -8  -5   7       82.96       94.06     24.34 o
  -7  -5   7     1353.10     1343.52     52.70 o
  -6  -5   7      263.93      216.66     25.80 o
  -5  -5   7      818.45      843.22     27.81 o
  -4  -5   7      658.56      700.30     24.15 o
  -3  -5   7     6402.03     6634.32    117.30 o
  -2  -5   7      609.63      642.30     22.69 o
  -1  -5   7      639.06      722.45     23.24 o
   0  -5   7      275.36      197.63     15.55 o
   1  -5   7      546.90      599.48     27.08 o
   2  -5   7     6416.98     6563.87    115.28 o
   3  -5   7     1480.71     1499.79     37.88 o
   4  -5   7      202.68      161.58     16.47 o
   5  -5   7     3848.00     3952.59     77.04 o
   6  -5   7     1891.99     1914.26     50.32 o
   7  -5   7     3275.88     3499.69     74.11 o
   8  -5   7       54.90       48.49     21.23 o
   9  -5   7      594.07      601.12     49.96 o
  10  -5   7       73.07      122.60     41.54 o
  11  -5   7      302.82      472.12    104.12 o
 -14  -4   7      453.67      414.66     74.48 o
 -13  -4   7     1138.06     1139.48     81.43 o
 -12  -4   7     1342.76     1324.12     88.57 o
 -11  -4   7       91.53      108.51     52.15 o
 -10  -4   7     2666.64     2693.07    120.77 o
  -9  -4   7      172.60      188.66     23.61 o
  -8  -4   7     4129.34     4096.97    108.88 o
  -7  -4   7       70.48       90.58     22.32 o
  -6  -4   7        2.14      -13.36     19.40 o
  -5  -4   7       25.98       18.67     13.54 o
  -4  -4   7     2651.47     2586.57     68.26 o
  -3  -4   7     3292.82     3470.41     66.97 o
  -2  -4   7      477.83      505.97     23.24 o
  -1  -4   7     2833.96     2852.09     56.73 o
   0  -4   7     1832.50     1937.32     38.06 o
   1  -4   7     7566.92     7471.50    117.11 o
   2  -4   7     7725.12     7954.41    136.88 o
   3  -4   7     3569.13     3609.30     69.54 o
   4  -4   7     3387.20     3460.35     68.80 o
   5  -4   7      186.69      172.01     18.30 o
   6  -4   7     3680.28     3659.81     74.29 o
   7  -4   7      832.36      813.76     33.49 o
   8  -4   7        9.01       33.85     24.89 o
   9  -4   7       25.85      -21.78     50.14 o
  10  -4   7      572.09      504.87     89.48 o
  11  -4   7      103.83      138.52     56.18 o
 -14  -3   7     1180.55     1239.58    110.16 o
 -13  -3   7     1071.80     1011.02     84.91 o
 -12  -3   7      132.36       92.59     37.70 o
 -11  -3   7       35.10       23.97     31.29 o
 -10  -3   7      969.29      950.45     49.59 o
  -9  -3   7     5601.36     5865.57    124.25 o
  -8  -3   7      248.94      298.82     61.30 o
  -7  -3   7      157.70      176.04     26.72 o
  -6  -3   7     1072.47      971.68     38.98 o
  -5  -3   7       99.40       84.72     17.02 o
  -4  -3   7      284.19      335.24     22.14 o
  -3  -3   7      537.55      570.93     22.32 o
  -2  -3   7     6780.64     6470.54    131.39 o
  -1  -3   7     1771.18     1737.31     34.95 o
   0  -3   7     1853.65     1753.96     45.02 o
   1  -3   7     9402.24     9518.43    145.84 o
   2  -3   7     1739.39     1587.81     34.22 o
   3  -3   7     3340.43     3255.95     64.23 o
   4  -3   7        0.34       13.91     17.75 o
   5  -3   7     1259.81     1214.87     34.95 o
   6  -3   7      603.35      551.17     26.17 o
   7  -3   7      106.21      142.92     19.21 o
   8  -3   7      453.38      380.62     33.49 o
   9  -3   7        9.87       -0.18     22.69 o
  10  -3   7      177.04      133.22     44.83 o
  11  -3   7      284.35      195.62     41.54 o
  12  -3   7       49.16        0.73     77.59 o
 -14  -2   7     1950.28     1908.41    131.02 o
 -13  -2   7      102.03      167.07     65.88 o
 -12  -2   7       70.57       41.90     50.69 o
 -11  -2   7        3.92       23.42     39.71 o
 -10  -2   7      176.53      193.24     26.35 o
  -9  -2   7        2.33       11.71     22.87 o
  -8  -2   7      242.11      223.80     25.80 o
  -7  -2   7       99.18      112.17     21.78 o
  -6  -2   7       42.12       23.79     22.51 o
  -5  -2   7     4031.23     3975.47     85.27 o
  -4  -2   7      206.25      240.82     17.20 o
  -3  -2   7     7808.17     7428.13    144.56 o
  -2  -2   7     2880.34     2815.12     54.35 o
  -1  -2   7     2899.68     2782.37     61.48 o
   0  -2   7     3255.85     3302.61     57.09 o
   1  -2   7      251.66      233.50     13.91 o
   2  -2   7     8106.12     7895.85    132.30 o
   3  -2   7       47.59       35.87     21.04 o
   4  -2   7     2635.85     2639.82     55.45 o
   5  -2   7      775.15      805.16     28.00 o
   6  -2   7     1394.94     1419.64     38.06 o
   7  -2   7     1272.39     1358.70     47.39 o
   8  -2   7      391.32      408.25     31.47 o
   9  -2   7      745.44      772.59     40.81 o
  10  -2   7      618.92      584.47     97.90 o
  11  -2   7      495.00      334.32     48.68 o
  12  -2   7        1.27      -32.76     36.23 o
 -14  -1   7      299.05      232.58     58.01 o
 -13  -1   7      344.94      389.40     72.46 o
 -12  -1   7       28.46       32.94     59.65 o
 -11  -1   7      506.14      487.85     51.42 o
 -10  -1   7     1730.81     1705.10     64.78 o
  -9  -1   7     1600.11     1579.94     58.74 o
  -8  -1   7       10.21        6.04     25.98 o
  -7  -1   7       91.06       91.50     19.95 o
  -6  -1   7      776.61      751.54     28.91 o
  -5  -1   7      945.08     1060.06     32.57 o
  -4  -1   7     4300.16     4080.69     86.01 o
  -3  -1   7      663.52      652.36     21.41 o
  -2  -1   7     3653.37     3597.23     66.24 o
  -1  -1   7     4154.92     3924.59     85.64 o
   0  -1   7     6540.05     6695.98    114.92 o
   1  -1   7     4508.63     4547.68     74.66 o
   2  -1   7      283.16      300.29     22.32 o
   3  -1   7     5177.07     5480.01     89.48 o
   4  -1   7        1.09       11.71     14.64 o
   5  -1   7       53.42       57.28     14.82 o
   6  -1   7      145.36      170.18     22.87 o
   7  -1   7     1211.37     1277.46     53.62 o
   8  -1   7     1075.11     1194.56     45.20 o
   9  -1   7      276.41      209.16     29.83 o
  10  -1   7      394.23      401.11     53.07 o
  11  -1   7       55.13       95.34     61.48 o
  12  -1   7      413.45      498.65     88.38 o
 -14   0   7      286.75      237.70     46.66 o
 -13   0   7      535.72      586.85     59.11 o
 -12   0   7      494.55      454.37     64.41 o
 -11   0   7      189.39      191.96     28.00 o
 -10   0   7      143.23      113.09     25.62 o
  -9   0   7     1500.10     1702.73    127.00 o
  -8   0   7      182.97      132.85     24.70 o
  -7   0   7     1803.82     1823.50     60.20 o
  -6   0   7     1268.22     1199.50     45.56 o
  -5   0   7     4050.33     3930.27     84.72 o
  -4   0   7     3083.64     3271.50     62.77 o
  -3   0   7     8249.95     8701.01    146.94 o
  -2   0   7     4207.50     4194.87     91.31 o
  -1   0   7     2091.53     2190.40     54.17 o
   0   0   7      633.77      556.11     25.25 o
   1   0   7      985.19     1111.48     28.55 o
   2   0   7     4302.43     4337.79     72.46 o
   3   0   7      770.68      757.03     28.00 o
   4   0   7     1244.06     1256.78     42.64 o
   5   0   7      236.56      223.80     19.03 o
   6   0   7      193.26      159.02     25.80 o
   7   0   7     1861.11     1953.42     58.01 o
   8   0   7      384.83      389.40     35.68 o
   9   0   7        1.45       33.85     22.51 o
  10   0   7      156.10      137.24     28.91 o
  11   0   7      613.38      655.65     83.63 o
 -14   1   7       37.52       71.00     44.10 o
 -13   1   7       75.75       29.28     37.51 o
 -12   1   7      239.45      254.72    106.13 o
 -11   1   7      171.53      144.75     28.91 o
 -10   1   7     2030.98     2121.96     71.00 o
  -9   1   7      621.80      621.07     37.15 o
  -8   1   7     4993.52     5115.68    131.94 o
  -7   1   7     1252.24     1197.12     39.16 o
  -6   1   7     5262.97     5473.06    113.82 o
  -5   1   7     2299.51     2246.02     55.45 o
  -4   1   7     9013.67     9499.95    160.30 o
  -3   1   7    10130.77     9857.14    165.06 o
  -2   1   7       23.81       22.51     16.84 o
  -1   1   7    10651.44    10693.96    209.52 o
   0   1   7     1492.45     1766.04     47.39 o
   1   1   7      139.67      123.70     14.09 o
   2   1   7     1471.48     1582.68     38.06 o
   3   1   7       13.70       18.30     13.18 o
   4   1   7        3.26        5.31     14.27 o
   5   1   7        0.31       29.28     24.15 o
   6   1   7      173.40      104.67     26.90 o
   7   1   7      285.38      303.40     50.51 o
   8   1   7     3207.47     3090.34     84.72 o
   9   1   7      590.47      494.07     50.51 o
  10   1   7      908.22      951.18     89.48 o
  11   1   7     1856.25     1680.22     78.32 o
 -14   2   7       53.13       56.73     52.52 o
 -13   2   7      124.20      147.31     35.13 o
 -12   2   7       28.17       54.17     26.72 o
 -11   2   7      457.54      477.79     37.51 o
 -10   2   7      441.32      466.44     35.32 o
  -9   2   7     1462.20     1519.00     56.00 o
  -8   2   7      500.99      506.15     33.85 o
  -7   2   7     7477.77     7514.68    152.25 o
  -6   2   7      914.20      838.83     31.11 o
  -5   2   7      219.68      186.65     17.75 o
  -4   2   7     5740.38     5551.75     98.63 o
  -3   2   7      211.01      170.91     13.72 o
  -2   2   7     2076.69     2095.97     58.01 o
  -1   2   7     4096.42     4174.93     75.94 o
   0   2   7       14.00       34.77     15.92 o
   1   2   7      556.85      537.44     20.86 o
   2   2   7      131.99      137.61     14.82 o
   3   2   7      214.21      239.72     19.21 o
   4   2   7      126.32       76.31     19.76 o
   5   2   7     1404.00     1338.76     45.38 o
   6   2   7       79.25       75.94     23.61 o
   7   2   7     3045.90     3127.12     82.89 o
   8   2   7      303.10      288.03     36.23 o
   9   2   7     1707.64     1766.41     82.53 o
  10   2   7     1656.52     1656.80     85.27 o
  11   2   7      390.84      389.04     75.58 o
 -14   3   7       53.44       69.90     46.66 o
 -13   3   7       75.73       86.01     30.19 o
 -12   3   7      317.59      344.94     35.68 o
 -11   3   7      915.11      825.47     44.83 o
 -10   3   7      764.59      830.59     44.28 o
  -9   3   7      125.05      142.37     25.07 o
  -8   3   7     2441.50     2500.93     64.78 o
  -7   3   7     3017.09     3063.63     83.26 o
  -6   3   7      680.65      695.55     37.51 o
  -5   3   7     5183.09     5144.04     93.87 o
  -4   3   7       33.31       21.41     11.71 o
  -3   3   7     3703.09     3753.68     84.54 o
  -2   3   7      419.84      472.48     19.03 o
  -1   3   7       74.00       63.50     12.81 o
   0   3   7      340.83      326.64     17.38 o
   1   3   7        4.68      -15.55     15.55 o
   2   3   7     2020.64     2056.45     45.75 o
   3   3   7      251.83      210.99     17.57 o
   4   3   7      350.14      335.60     25.07 o
   5   3   7       65.20       42.45     30.01 o
   6   3   7      523.87      531.95     33.30 o
   7   3   7       40.02      -19.58     20.49 o
   8   3   7     2713.68     2692.89     99.55 o
   9   3   7     1755.96     1796.78     86.19 o
  10   3   7      280.65      313.28     83.99 o
  11   3   7      289.11      341.83    112.17 o
 -14   4   7       63.19       27.45     47.03 o
 -13   4   7     1791.39     1788.91    139.99 o
 -12   4   7      229.24      301.93     37.70 o
 -11   4   7     1120.28     1155.40     56.00 o
 -10   4   7      372.89      377.69     58.19 o
  -9   4   7     2612.80     2630.12     71.55 o
  -8   4   7     1491.65     1541.69     51.42 o
  -7   4   7     1755.63     1787.45     51.42 o
  -6   4   7     2340.62     2297.99     59.65 o
  -5   4   7        2.99        4.39     11.71 o
  -4   4   7     2980.31     2964.08     59.29 o
  -3   4   7     1345.26     1255.68     33.12 o
  -2   4   7     1068.20     1057.87     30.56 o
  -1   4   7      597.87      599.11     22.51 o
   0   4   7      425.85      500.48     21.96 o
   1   4   7     1313.66     1359.07     34.59 o
   2   4   7      181.47      220.50     21.41 o
   3   4   7     1246.89     1186.14     58.92 o
   4   4   7      372.89      432.96     32.57 o
   5   4   7     3155.11     3146.70     80.33 o
   6   4   7      566.73      570.38     45.38 o
   7   4   7      474.50      559.22     51.42 o
   8   4   7     2416.07     2461.22     93.69 o
   9   4   7       69.07       76.67     40.26 o
  10   4   7      716.72      696.10    111.81 o
 -14   5   7     1074.92     1073.60    175.12 o
 -13   5   7      256.94      243.38     44.47 o
 -12   5   7     1380.35     1516.08     72.83 o
 -11   5   7      346.52      399.83     39.53 o
 -10   5   7     1472.43     1485.33     54.35 o
  -9   5   7     4226.20     4260.75     99.18 o
  -8   5   7       43.58       81.43     21.04 o
  -7   5   7     2400.01     2419.86     63.68 o
  -6   5   7      348.41      338.53     28.55 o
  -5   5   7     1025.23     1049.82     54.90 o
  -4   5   7     1317.51     1336.93     36.05 o
  -3   5   7       21.15       22.69     14.46 o
  -2   5   7     1381.78     1385.42     34.95 o
  -1   5   7     1173.65     1236.10     33.85 o
   0   5   7     4314.27     4305.76     81.25 o
   1   5   7      300.80      318.77     21.04 o
   2   5   7     4263.38     4402.38     94.97 o
   3   5   7      489.86      479.07     46.11 o
   4   5   7     2285.77     2324.34     65.69 o
   5   5   7     2509.31     2520.88     69.54 o
   6   5   7      119.67      102.47     24.70 o
   7   5   7     2956.73     2969.39    109.06 o
   8   5   7      570.14      407.70     69.17 o
   9   5   7     1797.59     1855.71    117.48 o
  10   5   7      955.82     1030.60     68.07 o
 -13   6   7     1814.55     1789.46     68.62 o
 -12   6   7      740.00      729.03     50.69 o
 -11   6   7      362.07      367.81     40.62 o
 -10   6   7     2640.58     2591.69     71.18 o
  -9   6   7      305.25      249.42     25.62 o
  -8   6   7     1453.38     1476.92     48.49 o
  -7   6   7     1903.71     1962.21     57.64 o
  -6   6   7      948.22     1019.62     70.09 o
  -5   6   7     4585.62     4773.49    103.57 o
  -4   6   7      209.44      194.15     19.40 o
  -3   6   7     1800.89     1847.29     44.83 o
  -2   6   7      704.63      679.44     27.27 o
  -1   6   7      311.21      301.75     21.23 o
   0   6   7      249.14      245.57     19.58 o
   1   6   7     4181.40     4087.46     79.60 o
   2   6   7      302.65      292.05     24.70 o
   3   6   7     4414.84     4392.68    101.93 o
   4   6   7     3534.28     3634.37    112.91 o
   5   6   7      473.39      271.19     39.34 o
   6   6   7     1311.94     1239.03     65.14 o
   7   6   7       66.57       54.35     61.85 o
   8   6   7     1495.78     1504.36     76.49 o
   9   6   7      780.73      656.39     64.96 o
 -13   7   7     1140.71     1115.69     51.60 o
 -12   7   7      646.52      699.94     41.54 o
 -11   7   7      955.88     1085.68     56.00 o
 -10   7   7       68.36       98.81     40.99 o
  -9   7   7      397.14      367.44     29.28 o
  -8   7   7      601.29      612.47     41.72 o
  -7   7   7        0.75      -10.80     18.12 o
  -6   7   7      549.98      590.69     28.55 o
  -5   7   7      242.78      266.62     24.70 o
  -4   7   7     1003.75      998.21     59.65 o
  -3   7   7     1395.41     1475.27     39.71 o
  -2   7   7     1080.73     1102.88     33.85 o
  -1   7   7      115.76      154.44     20.31 o
   0   7   7      434.62      426.73     21.96 o
   1   7   7      323.69      326.82     33.30 o
   2   7   7     1363.21     1301.98     59.29 o
   3   7   7     2227.30     2296.53    117.66 o
   4   7   7       17.45       22.32     27.63 o
   5   7   7       58.77       31.84     41.90 o
   6   7   7      360.13      333.77     46.48 o
   7   7   7       80.14      109.79     44.47 o
   8   7   7      230.36      295.71     49.96 o
   9   7   7       77.24       62.77     57.82 o
 -12   8   7      802.07      804.24     53.98 o
 -11   8   7       82.02       78.50     36.42 o
 -10   8   7        1.92       37.88     26.35 o
  -9   8   7      424.14      426.92     36.60 o
  -8   8   7       99.93       34.77     24.34 o
  -7   8   7     1124.78     1067.20     67.71 o
  -6   8   7       23.58       33.12     43.73 o
  -5   8   7     1898.76     2021.86     72.46 o
  -4   8   7      665.88      742.39     50.87 o
  -3   8   7     2469.94     2609.63     76.12 o
  -2   8   7     1126.55     1147.35     36.05 o
  -1   8   7      139.56      156.64     22.69 o
   0   8   7      302.26      335.24     23.61 o
   1   8   7     1546.87     1471.43     64.60 o
   2   8   7      841.27      824.01     52.88 o
   3   8   7       46.36        3.84     30.93 o
   4   8   7     2062.55     2164.41    106.13 o
   5   8   7       38.36       78.14     93.14 o
   6   8   7        3.21       26.72     35.13 o
   7   8   7      170.45      140.54     64.96 o
   8   8   7        9.76       56.18     59.65 o
 -12   9   7       62.56      105.40     37.51 o
 -11   9   7      667.59      652.18     45.56 o
 -10   9   7      142.65      171.46     50.69 o
  -9   9   7      450.82      388.12     36.42 o
  -8   9   7      828.77      774.42     50.87 o
  -7   9   7       14.94       49.77     25.80 o
  -6   9   7     1356.68     1337.66     48.68 o
  -5   9   7      230.51      166.34     34.77 o
  -4   9   7     3922.13     3920.39     92.41 o
  -3   9   7      239.70      235.51     25.98 o
  -2   9   7     4174.75     4255.08     89.30 o
  -1   9   7     1269.70     1252.75     47.76 o
   0   9   7     2658.46     2766.81     95.15 o
   1   9   7     1119.60     1041.03     57.28 o
   2   9   7     1519.01     1199.32     60.02 o
   3   9   7     1818.25     1660.82    177.13 o
   4   9   7        5.57      -18.48     30.74 o
   5   9   7      533.15      531.04     89.30 o
   6   9   7      302.92      269.00     48.31 o
   7   9   7       15.54       15.37     56.54 o
 -11  10   7     1069.24     1252.57     60.02 o
 -10  10   7        2.82      -19.40     26.90 o
  -9  10   7      985.08      931.60     42.82 o
  -8  10   7       12.76      -18.85     18.85 o
  -7  10   7     2844.09     2886.12     78.32 o
  -6  10   7      120.51       77.40     31.11 o
  -5  10   7     2371.71     2551.98     72.83 o
  -4  10   7      946.96      934.17     57.82 o
  -3  10   7     3917.46     3905.01     92.59 o
  -2  10   7     2792.44     2823.54     76.12 o
  -1  10   7      521.91      524.45     39.89 o
   0  10   7     1969.21     1976.66     80.33 o
   1  10   7      385.98      301.75     41.36 o
   2  10   7      195.11      133.40     54.35 o
   3  10   7       80.73      116.02     78.14 o
   4  10   7      144.89      124.98     38.79 o
   5  10   7      204.83      192.14     45.93 o
   6  10   7       11.61       86.74     43.55 o
 -10  11   7      561.73      568.73     94.06 o
  -9  11   7       62.65       47.94     24.15 o
  -8  11   7     1762.82     1828.26     62.22 o
  -7  11   7      211.93      279.61     53.62 o
  -6  11   7     1341.82     1432.45     56.18 o
  -5  11   7      242.18      253.81     39.71 o
  -4  11   7     3200.19     3182.57    103.94 o
  -3  11   7     1404.32     1352.30    194.34 o
  -2  11   7      677.37      644.86     44.65 o
  -1  11   7     2501.99     2292.32    178.60 o
   0  11   7       89.07       -8.23     29.28 o
   1  11   7      646.62      608.63     54.35 o
   2  11   7     1062.01     1100.69     64.23 o
   3  11   7      119.60       40.26     35.50 o
   4  11   7     1027.15     1189.80    102.84 o
   5  11   7        0.57      -21.96     34.95 o
  -9  12   7      586.92      646.51     75.58 o
  -8  12   7       24.25       82.35     47.39 o
  -7  12   7      387.79      365.98     57.82 o
  -6  12   7      154.69      119.13     46.66 o
  -5  12   7     1368.06     1293.93     89.85 o
  -4  12   7     1126.57     1280.75     87.84 o
  -3  12   7       38.60      115.65     43.92 o
  -1  12   7      195.37      297.36     60.94 o
   0  12   7       25.17        6.59     46.85 o
   1  12   7      615.71      588.13     77.04 o
   2  12   7        0.62      -45.38     45.38 o
   3  12   7      880.93      933.98     90.58 o
   4  12   7       74.84       -1.65     52.70 o
  -7  13   7      390.11      458.21     69.17 o
  -6  13   7       80.29       52.34     46.30 o
  -5  13   7      484.33      496.09     66.79 o
  -4  13   7      621.74      595.63     73.56 o
  -3  13   7      112.95      175.30     48.49 o
   0  13   7      230.37       71.73     59.84 o
   1  13   7       29.56       64.23     62.58 o
   2  13   7      373.40      309.44     72.65 o
  -3 -15   8       69.49       37.15     36.42 o
  -2 -15   8       96.89       82.16     42.64 o
  -1 -15   8       10.75        5.67     32.76 o
   0 -15   8      411.52      368.18     66.61 o
   1 -15   8      398.56      385.93     41.54 o
   2 -15   8        1.74       35.32     45.02 o
  -6 -14   8      301.70      238.07     85.09 o
  -5 -14   8        1.23       19.76     38.61 o
  -4 -14   8      213.29      195.98     40.07 o
  -3 -14   8      269.40      277.41     31.84 o
  -2 -14   8      144.66      135.96     32.94 o
  -1 -14   8       27.81       22.14     32.39 o
   0 -14   8      532.75      520.24     46.11 o
   1 -14   8      223.63      203.30     32.21 o
   2 -14   8      251.18      299.37     71.37 o
   3 -14   8     1568.29     1797.15     73.38 o
   4 -14   8      148.47       96.80     89.67 o
   5 -14   8     1834.38     1889.74     86.19 o
  -7 -13   8       10.45       28.55     48.86 o
  -6 -13   8       46.02       15.01     34.04 o
  -5 -13   8       47.50       38.79     36.05 o
  -4 -13   8       11.47       42.82     26.17 o
  -3 -13   8      834.56      818.70     47.03 o
  -2 -13   8       35.35       40.62     56.36 o
  -1 -13   8      208.69      156.27     33.30 o
   0 -13   8      755.22      703.60     45.20 o
   1 -13   8      567.12      510.91     66.06 o
   2 -13   8     4716.82     5021.99    140.90 o
   3 -13   8      201.54      143.10     40.26 o
   4 -13   8     3723.30     3690.55    117.66 o
   5 -13   8      751.79      649.62     54.90 o
   6 -13   8     1361.09     1311.86     65.51 o
  -9 -12   8        0.76      -23.06     30.74 o
  -8 -12   8       35.11      -22.51     39.89 o
  -7 -12   8      136.43       62.95     29.46 o
  -6 -12   8       51.01       18.48     38.06 o
  -5 -12   8      392.47      353.35     52.52 o
  -4 -12   8      846.21      918.25     61.48 o
  -3 -12   8      601.15      592.71     40.07 o
  -2 -12   8      523.09      500.48     38.61 o
  -1 -12   8      815.03      826.20     50.51 o
   0 -12   8      347.89      333.04     38.24 o
   1 -12   8     4796.92     4793.43    132.49 o
   2 -12   8       12.35       -6.04     22.69 o
   3 -12   8     3979.25     3955.70    118.76 o
   4 -12   8     1374.85     1358.70     70.63 o
   5 -12   8      892.89      862.43     66.97 o
   6 -12   8      108.19       81.61     30.19 o
   7 -12   8      194.90       90.21     33.67 o
 -10 -11   8      238.12      290.04     48.31 o
  -9 -11   8       99.26      120.96    102.84 o
  -8 -11   8        1.08        8.60     44.83 o
  -7 -11   8        1.06      -13.91     26.17 o
  -6 -11   8      180.09      151.33     40.62 o
  -5 -11   8     1642.06     1606.66    132.12 o
  -4 -11   8      518.23      514.57     37.88 o
  -3 -11   8      163.76      117.48     34.77 o
  -2 -11   8     2552.70     2555.09     82.71 o
  -1 -11   8       42.14       20.31     25.25 o
   0 -11   8     2885.01     2958.95    157.92 o
   1 -11   8      883.28      843.40     53.98 o
   2 -11   8     2185.54     2086.46     72.10 o
   3 -11   8        0.60       35.87     29.46 o
   4 -11   8      323.29      350.98     41.17 o
   5 -11   8       43.97       71.00     27.63 o
   6 -11   8      317.25      296.44     35.87 o
   7 -11   8       26.72       30.19     28.36 o
   8 -11   8       61.34      -28.18     28.18 o
 -11 -10   8      672.11      827.85     84.91 o
 -10 -10   8       48.74      102.84     42.45 o
  -9 -10   8      305.78      298.82     40.07 o
  -8 -10   8      254.91      275.58     36.60 o
  -7 -10   8       33.09       -6.95     27.27 o
  -6 -10   8      232.67      302.67     34.22 o
  -5 -10   8      204.67      221.05     32.57 o
  -4 -10   8      228.15      170.36     27.63 o
  -3 -10   8     2250.69     2217.11     72.65 o
  -2 -10   8      943.11      962.53     60.02 o
  -1 -10   8     2470.53     2434.87     78.87 o
   0 -10   8      158.70      130.47     24.15 o
   1 -10   8     1029.24     1032.98     52.15 o
   2 -10   8     2010.71     1978.68    101.56 o
   3 -10   8      983.67      986.50     51.60 o
   4 -10   8       33.42       59.11     24.34 o
   5 -10   8       82.19      126.81     29.64 o
   6 -10   8     1393.76     1313.14     58.56 o
   7 -10   8      107.38      148.95     50.51 o
   8 -10   8      157.98       66.79     78.32 o
   9 -10   8       19.31      102.84     44.10 o
 -11  -9   8       71.75       -7.14     48.13 o
 -10  -9   8        0.00       35.32     33.67 o
  -9  -9   8      499.50      419.23     40.44 o
  -8  -9   8        1.45      -12.44     28.91 o
  -7  -9   8       61.04       67.34     23.42 o
  -6  -9   8      591.91      609.91     38.24 o
  -5  -9   8      377.69      345.30     36.96 o
  -4  -9   8     3163.13     3007.81     88.38 o
  -3  -9   8      286.61      270.28     34.59 o
  -2  -9   8     4829.48     4670.83    124.43 o
  -1  -9   8      943.47      876.89     42.64 o
   0  -9   8     1293.97     1277.09     51.42 o
   1  -9   8     1978.91     2070.54     68.26 o
   2  -9   8      717.16      708.54     44.28 o
   3  -9   8      327.83      327.92     32.76 o
   4  -9   8        0.96       15.01     20.49 o
   5  -9   8     1211.59     1120.27     51.60 o
   6  -9   8      123.95       81.98     37.88 o
   7  -9   8      261.75      191.41     38.24 o
   8  -9   8      670.38      604.23     52.88 o
   9  -9   8      334.95      435.88     81.25 o
 -12  -8   8       73.28      -24.70     40.44 o
 -11  -8   8       93.53       40.99     31.84 o
 -10  -8   8      191.05      182.26     40.62 o
  -9  -8   8     1210.18     1230.24     63.13 o
  -8  -8   8       71.93       89.67     63.50 o
  -7  -8   8      766.75      715.13     33.85 o
  -6  -8   8       82.54       88.02     22.87 o
  -5  -8   8     2023.26     1978.31     57.09 o
  -4  -8   8      646.16      680.72     32.39 o
  -3  -8   8     2515.78     2589.86     77.77 o
  -2  -8   8     1400.11     1450.20     53.07 o
  -1  -8   8     1151.90     1154.67     47.94 o
   0  -8   8      707.36      709.09     46.11 o
   1  -8   8      873.01      827.67     47.21 o
   2  -8   8     1759.16     1874.37     64.78 o
   3  -8   8       34.94       70.45     22.14 o
   4  -8   8       60.14       32.21     21.41 o
   5  -8   8        9.60       22.14     22.32 o
   6  -8   8        8.73        8.23     38.43 o
   7  -8   8      524.52      538.54     45.75 o
   8  -8   8      739.52      720.98     51.24 o
   9  -8   8     1853.85     1727.80    114.00 o
  10  -8   8      484.04      564.34     69.54 o
 -12  -7   8      146.26      207.15     42.82 o
 -11  -7   8      543.77      524.45     41.90 o
 -10  -7   8     1396.50     1387.98     63.50 o
  -9  -7   8      607.61      557.57     48.68 o
  -8  -7   8     1182.74     1175.90     43.37 o
  -7  -7   8      574.38      540.55     29.83 o
  -6  -7   8     2091.51     2057.00     56.54 o
  -5  -7   8       87.54       30.19     17.93 o
  -4  -7   8     3553.83     3558.61     83.26 o
  -3  -7   8      242.42      277.05     22.87 o
  -2  -7   8      208.25      227.82     28.00 o
  -1  -7   8      134.00      177.68     24.15 o
   0  -7   8      559.74      536.53     31.47 o
   1  -7   8       23.29       49.41     21.59 o
   2  -7   8       20.59       22.51     18.48 o
   3  -7   8     1087.51     1129.60     46.85 o
   4  -7   8      330.21      301.02     29.64 o
   5  -7   8        4.71        5.86     25.07 o
   6  -7   8      967.90     1040.30     52.34 o
   7  -7   8      283.59      261.13     38.06 o
   8  -7   8     2790.82     2748.70     88.75 o
   9  -7   8      136.48      151.70     32.21 o
  10  -7   8      246.97      310.35     61.30 o
 -13  -6   8       14.73       15.92     68.62 o
 -12  -6   8      995.59     1046.89     79.97 o
 -11  -6   8      185.42      151.70     60.39 o
 -10  -6   8     2334.52     2388.94     81.98 o
  -9  -6   8     2441.39     2567.90     71.55 o
  -8  -6   8      736.11      719.88     45.93 o
  -7  -6   8     4124.38     4168.34     95.15 o
  -6  -6   8       29.77       36.78     22.32 o
  -5  -6   8     1671.85     1798.06     43.37 o
  -4  -6   8     1283.04     1317.90     38.24 o
  -3  -6   8     1239.04     1295.94     34.59 o
  -2  -6   8     1180.42     1231.34     51.42 o
  -1  -6   8      211.86      220.87     21.96 o
   0  -6   8      147.38      161.40     21.59 o
   1  -6   8       41.80       74.66     21.96 o
   2  -6   8     2089.25     2211.44     67.34 o
   3  -6   8       53.66       21.04     14.64 o
   4  -6   8      994.09     1023.83     38.61 o
   5  -6   8      582.20      571.11     31.11 o
   6  -6   8      420.83      418.50     27.08 o
   7  -6   8     1646.17     1684.24     52.15 o
   8  -6   8       66.44       78.32     22.51 o
   9  -6   8     1594.44     1523.58     88.57 o
 -13  -5   8      644.93      669.20     77.77 o
 -12  -5   8      670.97      687.49     87.84 o
 -11  -5   8     1279.68     1290.08     83.44 o
 -10  -5   8      916.09      947.34     50.14 o
  -9  -5   8      312.23      309.62     27.27 o
  -8  -5   8     4141.62     4042.62    109.98 o
  -7  -5   8      184.74      177.87     29.64 o
  -6  -5   8     3615.65     3812.42     85.64 o
  -5  -5   8      141.02      149.87     15.92 o
  -4  -5   8     4498.56     4645.58     87.29 o
  -3  -5   8     5987.72     6293.41    112.91 o
  -2  -5   8     1435.96     1477.46     45.02 o
  -1  -5   8      605.72      622.72     23.79 o
   0  -5   8       11.01       21.04     13.91 o
   1  -5   8      444.61      430.03     20.68 o
   2  -5   8      197.03      189.76     20.49 o
   3  -5   8     1596.87     1668.87     40.81 o
   4  -5   8     1042.49     1070.49     32.94 o
   5  -5   8     1667.89     1749.57     43.92 o
   6  -5   8     3294.91     3347.63     69.90 o
   7  -5   8      196.14      187.75     21.41 o
   8  -5   8     2101.60     2165.51     63.68 o
   9  -5   8       92.50      260.76     72.46 o
  10  -5   8      925.47      903.79     79.23 o
  11  -5   8      917.77      932.52    106.87 o
 -13  -4   8      748.11      661.14     65.88 o
 -12  -4   8      390.38      431.67     57.46 o
 -11  -4   8     1753.18     1952.32    107.05 o
 -10  -4   8      243.91      229.84     28.73 o
  -9  -4   8     4864.49     4875.78    128.46 o
  -8  -4   8     1407.65     1339.12     65.33 o
  -7  -4   8     2347.85     2457.74    109.43 o
  -6  -4   8      216.64      208.24     22.14 o
  -5  -4   8      233.25      292.42     20.13 o
  -4  -4   8     1785.25     1898.71     48.86 o
  -3  -4   8      202.95      148.04     15.92 o
  -2  -4   8       18.09       18.67     11.53 o
  -1  -4   8      143.77      135.96     15.92 o
   0  -4   8     2205.96     2250.23     43.55 o
   1  -4   8      990.79      948.26     28.91 o
   2  -4   8     2633.01     2856.85     58.19 o
   3  -4   8     4901.24     5199.49     95.70 o
   4  -4   8       36.61       27.08     14.09 o
   5  -4   8     6381.26     6685.55    120.96 o
   6  -4   8      565.37      514.20     27.63 o
   7  -4   8     2798.34     2934.25     66.06 o
   8  -4   8     1553.65     1500.34     57.64 o
   9  -4   8     1711.45     1817.83     92.96 o
  10  -4   8     1484.03     1487.16    116.75 o
  11  -4   8      125.97       55.81     54.53 o
 -14  -3   8     1345.26     1487.71    117.66 o
 -13  -3   8      221.13      283.27     67.71 o
 -12  -3   8     1843.64     1924.69    103.57 o
 -11  -3   8      190.25      187.20     39.16 o
 -10  -3   8     1603.56     1645.08     65.33 o
  -9  -3   8      574.61      593.25     42.82 o
  -8  -3   8      383.36      365.07     31.47 o
  -7  -3   8       18.93       12.44     34.22 o
  -6  -3   8        4.73       18.30     13.54 o
  -5  -3   8       40.53       24.89     13.54 o
  -4  -3   8      627.80      657.85     26.53 o
  -3  -3   8      446.65      393.25     31.66 o
  -2  -3   8     4646.45     4714.56     85.64 o
  -1  -3   8     1667.24     1725.78     35.68 o
   0  -3   8     1193.97     1255.13     37.70 o
   1  -3   8      150.37      149.32     13.72 o
   2  -3   8    15694.48    15979.45    239.35 o
   3  -3   8      579.35      575.50     27.08 o
   4  -3   8     5811.96     5733.64    104.49 o
   5  -3   8     1905.94     1874.74     46.85 o
   6  -3   8     5641.30     5895.22    116.56 o
   7  -3   8     7121.48     7290.15    195.43 o
   8  -3   8        1.69        2.01     25.80 o
   9  -3   8     1935.20     1941.71     77.40 o
  10  -3   8        6.51       81.80     57.28 o
  11  -3   8       69.45       37.51     64.41 o
 -14  -2   8      321.65      320.60     84.54 o
 -13  -2   8      271.32      303.22     74.66 o
 -12  -2   8       41.63       55.81     51.05 o
 -11  -2   8      136.00      118.76     30.93 o
 -10  -2   8      906.96      884.76     45.75 o
  -9  -2   8       47.74       72.10     56.91 o
  -8  -2   8      180.99      221.97     29.28 o
  -7  -2   8      207.93      204.58     30.56 o
  -6  -2   8      173.95      177.32     20.13 o
  -5  -2   8       60.11       47.76     15.01 o
  -4  -2   8      163.18      131.39     16.47 o
  -3  -2   8       14.49       19.03     13.72 o
  -2  -2   8     3325.23     3389.35     68.99 o
  -1  -2   8     1712.84     1734.93     47.39 o
   0  -2   8     1468.63     1548.46     40.62 o
   1  -2   8     4681.59     4817.04     92.04 o
   2  -2   8      355.53      389.22     26.72 o
   3  -2   8     2618.92     2714.48     59.29 o
   4  -2   8      879.61      901.96     35.87 o
   5  -2   8     3374.56     3482.31     82.89 o
   6  -2   8       80.43      124.07     53.25 o
   7  -2   8      205.11      220.87     37.15 o
   8  -2   8      326.28      320.97     38.79 o
   9  -2   8       23.70       37.70     40.07 o
  10  -2   8       25.71      -16.84     38.43 o
  11  -2   8      189.50      210.62     80.70 o
 -14  -1   8      842.97      839.74     73.93 o
 -13  -1   8      335.81      303.03     56.54 o
 -12  -1   8      882.91      916.78     84.18 o
 -11  -1   8      300.16      261.86     35.87 o
 -10  -1   8      385.01      401.66     59.29 o
  -9  -1   8      438.37      417.40     35.68 o
  -8  -1   8       46.03       56.18     23.79 o
  -7  -1   8       10.08        2.74     15.55 o
  -6  -1   8       36.35       72.10     16.47 o
  -5  -1   8     1295.75     1327.41     39.34 o
  -4  -1   8        4.16       20.49     13.91 o
  -3  -1   8     1954.59     2095.42     54.35 o
  -2  -1   8     1535.33     1505.28     43.19 o
  -1  -1   8     4431.22     4685.47    101.19 o
   0  -1   8     1064.76      993.82     34.95 o
   1  -1   8      221.57      215.38     19.21 o
   2  -1   8     3144.63     3009.83     63.50 o
   3  -1   8      295.36      274.85     20.31 o
   4  -1   8      567.39      481.63     26.72 o
   5  -1   8       28.41       36.05     20.31 o
   6  -1   8       22.89       19.03     26.72 o
   7  -1   8       51.52       78.32     30.56 o
   8  -1   8      313.21      281.99    124.43 o
   9  -1   8      145.99       56.73     30.93 o
  10  -1   8       42.66      -23.61     60.02 o
  11  -1   8       35.50       45.20     58.56 o
 -14   0   8      607.75      530.49     59.11 o
 -13   0   8      653.70      698.47     62.58 o
 -12   0   8      132.94      119.13     52.88 o
 -11   0   8      868.30      916.60     47.76 o
 -10   0   8     1054.77     1102.15     49.59 o
  -9   0   8      190.13      196.17     32.94 o
  -8   0   8      397.39      400.93     34.04 o
  -7   0   8       10.14       33.67     17.20 o
  -6   0   8     1591.04     1554.50     43.55 o
  -5   0   8     3156.07     3307.55     79.78 o
  -4   0   8     3812.91     3837.67     71.92 o
  -3   0   8     1146.70     1102.52     37.33 o
  -2   0   8     2293.08     2387.66     60.20 o
  -1   0   8     3468.38     3288.89     75.94 o
   0   0   8       98.39      111.99     20.86 o
   1   0   8     2418.73     2355.27     59.65 o
   2   0   8     3415.01     3615.16     73.20 o
   3   0   8     1350.42     1394.75     38.61 o
   4   0   8     3011.60     3081.01     65.33 o
   5   0   8       60.34       85.09     31.66 o
   6   0   8      805.03      684.57     61.30 o
   7   0   8      110.90      139.26     46.85 o
   8   0   8     1737.55     1825.15    102.66 o
   9   0   8       15.81       68.62     33.12 o
  10   0   8       35.40       34.95     39.16 o
 -14   1   8      893.52      977.17     75.58 o
 -13   1   8      333.53      375.86     37.88 o
 -12   1   8       59.07       69.72     33.85 o
 -11   1   8       76.36       94.42     45.93 o
 -10   1   8      169.73      149.87     25.98 o
  -9   1   8      612.42      649.98     49.77 o
  -8   1   8      678.57      740.75     43.55 o
  -7   1   8      464.11      485.66     39.53 o
  -6   1   8      113.86      129.01     19.58 o
  -5   1   8     4110.47     4249.77     79.60 o
  -4   1   8     3470.94     3513.60     80.70 o
  -3   1   8      798.03      788.14     32.57 o
  -2   1   8     9411.10     9108.35    182.08 o
  -1   1   8        5.82        6.95     15.37 o
   0   1   8     4376.55     4353.89    135.96 o
   1   1   8     1347.50     1311.68     45.02 o
   2   1   8     1221.25     1267.57     73.93 o
   3   1   8     2809.11     3029.59     73.56 o
   4   1   8      137.31      154.63     26.17 o
   5   1   8       19.48       61.48     30.56 o
   6   1   8      111.93      187.57     34.95 o
   7   1   8     1028.42     1049.08     66.97 o
   8   1   8      883.97      909.46    111.08 o
   9   1   8     1404.95     1302.71     66.06 o
  10   1   8      524.08      492.61     51.05 o
  11   1   8      284.16      222.33     42.09 o
 -14   2   8      317.03      418.13     62.95 o
 -13   2   8     1057.72      939.29    194.15 o
 -12   2   8       94.57       89.85     33.67 o
 -11   2   8        0.69       27.81     34.95 o
 -10   2   8     1471.19     1435.93     82.89 o
  -9   2   8      374.15      430.39     31.29 o
  -8   2   8     2490.51     2659.77     68.26 o
  -7   2   8     5451.53     5672.34    143.46 o
  -6   2   8     1946.83     2032.29     46.48 o
  -5   2   8     2586.67     2550.34     53.07 o
  -4   2   8      135.40       95.15     17.93 o
  -3   2   8     6989.74     6687.20    138.71 o
  -2   2   8     1206.32     1193.65     45.93 o
  -1   2   8     4576.92     4648.69    101.74 o
   0   2   8      960.74      956.12     36.23 o
   1   2   8      299.69      331.40     31.84 o
   2   2   8     3886.17     3912.33     89.67 o
   3   2   8      384.84      313.10     22.87 o
   4   2   8        3.23      -22.87     22.87 o
   5   2   8     1339.01     1411.22     66.43 o
   6   2   8        1.01       32.21     40.07 o
   7   2   8     3558.81     3632.36    121.14 o
   8   2   8      826.48      652.54     61.48 o
   9   2   8      875.45      916.23     68.44 o
  10   2   8      422.13      364.88    156.46 o
 -14   3   8       85.38      137.43    123.88 o
 -13   3   8      429.29      334.87     43.19 o
 -12   3   8      636.24      704.88     47.21 o
 -11   3   8      211.89      268.45     30.74 o
 -10   3   8       10.26       13.36     20.49 o
  -9   3   8     3256.21     3347.26    100.28 o
  -8   3   8     3023.82     3075.15     75.39 o
  -7   3   8     1899.09     1914.26     55.08 o
  -6   3   8     4190.10     4160.65     92.78 o
  -5   3   8       42.09       48.49     19.76 o
  -4   3   8     7948.87     7763.37    159.02 o
  -3   3   8     1268.38     1245.07     39.34 o
  -2   3   8       71.88       58.56     17.75 o
  -1   3   8       10.86        3.11     15.92 o
   0   3   8     1646.66     1790.01     51.97 o
   1   3   8     1454.69     1528.70     90.21 o
   2   3   8      293.23      275.95     24.15 o
   3   3   8       86.96       35.50     25.98 o
   4   3   8      997.31     1043.59     58.19 o
   5   3   8     1521.57     1451.66     67.34 o
   6   3   8     1086.38     1056.22     60.02 o
   7   3   8      673.90      718.79     86.37 o
   8   3   8     1471.70     1335.46     73.01 o
   9   3   8      270.90      314.56     65.33 o
  10   3   8      984.56     1197.12    132.85 o
 -14   4   8      375.43      460.95     55.63 o
 -13   4   8      245.67      220.69     43.55 o
 -12   4   8      251.00      277.78     66.43 o
 -11   4   8      741.80      741.48     42.64 o
 -10   4   8     1289.27     1282.40     55.08 o
  -9   4   8      191.02      202.75     26.17 o
  -8   4   8     1201.74     1175.53     40.99 o
  -7   4   8     5037.13     5301.05    114.73 o
  -6   4   8      147.76      125.53     18.85 o
  -5   4   8     3818.59     3856.71     88.20 o
  -4   4   8      909.93      910.38     36.42 o
  -3   4   8     2546.35     2721.80     67.89 o
  -2   4   8      784.88      815.41     32.76 o
  -1   4   8      389.90      397.64     27.08 o
   0   4   8     1489.60     1477.10     46.48 o
   1   4   8      678.96      616.31     31.47 o
   2   4   8     3576.37     3593.20     84.91 o
   3   4   8     2097.62     2032.29    105.04 o
   4   4   8      239.73      197.45     38.79 o
   5   4   8      771.49      708.90     49.04 o
   6   4   8      350.29      325.36     41.36 o
   7   4   8     2175.66     2363.32     94.42 o
   8   4   8      219.53      154.99     44.10 o
   9   4   8     1334.91     1501.99     87.65 o
  10   4   8       57.24       36.05    152.80 o
 -13   5   8     1077.38     1094.65     71.37 o
 -12   5   8     1400.92     1445.62    105.40 o
 -11   5   8      457.96      450.34     35.68 o
 -10   5   8     1624.04     1611.23     64.96 o
  -9   5   8      902.71      883.29     38.24 o
  -8   5   8     2711.03     2764.25     85.27 o
  -7   5   8      161.67      147.31     23.24 o
  -6   5   8     3035.20     2945.96     90.95 o
  -5   5   8     1160.23     1124.66     49.59 o
  -4   5   8     5525.37     5399.68    117.66 o
  -3   5   8      572.60      506.33     30.19 o
  -2   5   8       35.19       27.08     19.76 o
  -1   5   8      851.98      905.99     36.23 o
   0   5   8        0.39       -8.23     23.61 o
   1   5   8     1061.26     1043.59     38.61 o
   2   5   8      743.25      681.82     67.52 o
   3   5   8     1050.06     1079.83     55.45 o
   4   5   8     1623.05     1516.08     97.53 o
   5   5   8      246.75      193.97     39.71 o
   6   5   8     2911.19     3010.19    131.39 o
   7   5   8      336.77      346.58     53.98 o
   8   5   8     1306.35     1333.08     72.28 o
   9   5   8      392.17      400.93     58.01 o
 -13   6   8      458.98      430.94     38.06 o
 -12   6   8      190.50      164.87     28.73 o
 -11   6   8     1614.76     1602.08    107.42 o
 -10   6   8      601.94      576.24     44.83 o
  -9   6   8     2312.45     2309.89     67.16 o
  -8   6   8       57.30       36.60     22.32 o
  -7   6   8      338.22      327.19     54.90 o
  -6   6   8      160.65      124.80     28.00 o
  -5   6   8     2060.05     2047.66     73.93 o
  -4   6   8      106.18       88.02     30.74 o
  -3   6   8      724.76      736.35     35.32 o
  -2   6   8        3.94        1.28     17.57 o
  -1   6   8      239.20      253.44     27.45 o
   0   6   8        2.59        3.48     21.96 o
   1   6   8      348.43      378.06     30.38 o
   2   6   8     1740.76     1697.97     71.37 o
   3   6   8      790.96      718.60     49.41 o
   4   6   8       61.23       30.01     87.47 o
   5   6   8     3802.78     3766.86    122.97 o
   6   6   8        2.33       -9.15     65.51 o
   7   6   8     4231.63     4521.88    146.94 o
   8   6   8      376.12      507.25    104.67 o
   9   6   8      966.22      980.65    108.51 o
 -12   7   8     1674.98     1652.40     85.27 o
 -11   7   8      588.74      610.82     38.43 o
 -10   7   8     2539.87     2446.22     71.73 o
  -9   7   8       81.05       93.33     38.98 o
  -8   7   8      218.86      230.57     35.50 o
  -7   7   8        3.83       31.84     24.52 o
  -6   7   8       13.04      -19.40     24.70 o
  -5   7   8     1567.38     1680.40    106.50 o
  -4   7   8        6.49       -3.11     24.15 o
  -3   7   8       39.22       19.03     33.30 o
  -2   7   8     4210.59     4100.45     96.07 o
  -1   7   8      379.80      397.64     30.01 o
   0   7   8     1931.93     1913.71     56.18 o
   1   7   8      675.50      553.36     44.65 o
   2   7   8     2175.53     2165.69     83.44 o
   3   7   8       98.39       97.72     34.04 o
   4   7   8     2262.51     2333.49    131.20 o
   5   7   8       90.27       62.40     64.96 o
   6   7   8     1727.98     1812.89    106.87 o
   7   7   8      969.78     1003.52    192.14 o
   8   7   8      978.14      910.56     67.34 o
 -12   8   8      225.55      217.76     56.91 o
 -11   8   8     1373.16     1562.92     78.87 o
 -10   8   8      127.82      156.09     42.45 o
  -9   8   8      418.58      384.10     44.28 o
  -8   8   8     1267.35     1137.47     78.32 o
  -7   8   8       14.36        9.15     23.06 o
  -6   8   8     1382.63     1283.13     62.40 o
  -5   8   8       67.17       71.73     29.64 o
  -4   8   8      681.17      686.58     55.26 o
  -3   8   8        2.11       -7.32     19.21 o
  -2   8   8       76.01       58.56     20.86 o
  -1   8   8      893.81      917.15     41.17 o
   0   8   8     2268.56     2220.95     83.08 o
   1   8   8      900.55      798.57     76.12 o
   2   8   8      293.98      263.69     53.98 o
   3   8   8     2591.29     2519.59     95.52 o
   4   8   8      141.90      150.78     37.70 o
   5   8   8     1270.42     1178.09     69.54 o
   6   8   8       27.48       95.52     55.08 o
   7   8   8      439.69      394.71     58.56 o
 -11   9   8      195.98      233.86     50.69 o
 -10   9   8      112.56       77.59     37.33 o
  -9   9   8      277.03      254.36     64.60 o
  -8   9   8       51.03       -2.38     27.63 o
  -7   9   8     1003.58     1001.14     77.77 o
  -6   9   8      214.93      171.83     35.13 o
  -5   9   8     1600.88     1531.81     66.79 o
  -4   9   8      433.35      366.90     58.92 o
  -3   9   8      428.41      431.86     47.58 o
  -2   9   8     3048.68     3036.73    105.22 o
  -1   9   8      544.69      495.54     31.29 o
   0   9   8      536.37      423.62     58.37 o
   1   9   8      965.44      934.71     56.54 o
   2   9   8     1127.52     1071.96     61.67 o
   3   9   8       57.03       43.92     37.70 o
   4   9   8     1184.68     1153.57     65.69 o
   5   9   8       93.75      161.21     47.21 o
   6   9   8       37.95       86.19     41.36 o
 -10  10   8      846.84      840.84     76.12 o
  -9  10   8       64.81       22.87     26.53 o
  -8  10   8     1438.31     1360.35     70.82 o
  -7  10   8      838.35      803.14     56.91 o
  -6  10   8       11.66        3.84     32.02 o
  -5  10   8      447.38      451.80     60.02 o
  -4  10   8      985.51      969.85     96.07 o
  -3  10   8     1454.67     1475.82     66.24 o
  -2  10   8      602.52      599.66     39.34 o
  -1  10   8     2171.61     2077.12    108.70 o
   0  10   8        4.04      -10.61     27.81 o
   1  10   8     3127.70     3041.12    108.33 o
   2  10   8       76.24       22.32     40.26 o
   3  10   8      385.81      396.72     56.91 o
   4  10   8     1419.90     1318.81     72.46 o
   5  10   8        3.86       77.04     42.27 o
  -9  11   8      194.58      206.41     60.02 o
  -8  11   8      728.01      778.99     58.74 o
  -7  11   8      701.99      689.14     85.46 o
  -6  11   8       50.92       41.17     34.04 o
  -5  11   8      537.14      551.72     45.93 o
  -4  11   8      857.83      899.76     80.15 o
  -3  11   8      527.38      535.06     88.02 o
  -2  11   8     2080.06     2139.34    123.15 o
  -1  11   8       78.53       78.32     39.34 o
   0  11   8     2090.67     1973.92     83.81 o
   1  11   8      240.49      228.19     60.39 o
   2  11   8      423.35      533.97     55.26 o
   3  11   8     1646.54     1625.69     79.42 o
   4  11   8       97.76      120.22     45.75 o
  -8  12   8      699.80      582.28     69.90 o
  -7  12   8       22.01       34.04     38.61 o
  -6  12   8     1706.44     1626.05     98.63 o
  -5  12   8     2069.69     2318.67    120.77 o
  -4  12   8      268.45      234.41     50.87 o
  -3  12   8     1486.80     1452.58     73.56 o
  -2  12   8       14.82       43.19     53.80 o
  -1  12   8      679.31      600.21     57.28 o
   0  12   8     1398.10     1273.06     73.01 o
   1  12   8      340.40      241.00    129.19 o
   2  12   8      403.98      503.41    115.10 o
  -5  13   8      720.36      663.52     70.45 o
  -4  13   8     1963.33     2207.41    118.58 o
   0  13   8       44.32       57.64     58.74 o
  -1 -15   9       93.98       -2.93     32.21 o
   0 -15   9      114.38       87.47    145.29 o
  -5 -14   9      735.15      719.34    122.60 o
  -4 -14   9       26.69       42.64     49.77 o
  -3 -14   9     2314.70     2225.16     81.43 o
  -2 -14   9       68.87       45.75     50.69 o
  -1 -14   9      163.72      181.16     41.90 o
   0 -14   9       26.27       59.47     57.64 o
   1 -14   9      393.55      393.80     41.90 o
   2 -14   9      159.07      129.92     34.95 o
   3 -14   9      171.72       27.45     32.02 o
   4 -14   9     1467.23     1307.28     91.50 o
  -7 -13   9        0.76       34.59     41.54 o
  -6 -13   9      298.85      274.12     64.05 o
  -5 -13   9      212.28      238.25     54.71 o
  -4 -13   9      294.82      284.73     49.77 o
  -3 -13   9       42.20       87.65     32.21 o
  -2 -13   9      514.91      445.58     40.07 o
  -1 -13   9      187.62      186.47    102.11 o
   0 -13   9      291.48      282.72     71.18 o
   1 -13   9      644.31      649.62     45.38 o
   2 -13   9       37.38       -8.78     28.18 o
   3 -13   9     2463.75     2438.35     86.01 o
   4 -13   9      103.07      103.21     37.70 o
   5 -13   9     1524.86     1708.40    121.51 o
  -8 -12   9      167.81       69.90     32.76 o
  -7 -12   9      549.03      514.39     46.30 o
  -6 -12   9      307.97      251.43     67.34 o
  -5 -12   9        8.94       69.72     53.80 o
  -4 -12   9       45.01       32.76     24.15 o
  -3 -12   9     1266.89     1237.20     54.17 o
  -2 -12   9      251.11      192.69     33.85 o
  -1 -12   9       81.26       81.25     31.47 o
   0 -12   9     1442.27     1435.38     71.18 o
   1 -12   9      309.94      322.98     36.60 o
   2 -12   9      953.12      924.10     50.51 o
   3 -12   9      635.25      571.30     45.02 o
   4 -12   9     1369.94     1370.05     76.31 o
   5 -12   9      243.00      293.88     57.28 o
   6 -12   9      422.47      361.77     40.44 o
  -9 -11   9       19.61      -26.17     28.18 o
  -8 -11   9      778.31      639.19     58.37 o
  -7 -11   9      367.12      370.37     46.85 o
  -6 -11   9      279.23      259.11     33.67 o
  -5 -11   9      136.25      124.25     32.02 o
  -4 -11   9       73.06       25.25     23.42 o
  -3 -11   9      339.14      325.72     32.21 o
  -2 -11   9      347.54      286.38     34.04 o
  -1 -11   9     2123.25     2223.52     77.77 o
   0 -11   9       45.28       53.62     24.70 o
   1 -11   9     1318.27     1401.34     73.01 o
   2 -11   9     1351.09     1305.09     57.82 o
   3 -11   9     1540.25     1491.92     93.14 o
   4 -11   9      703.15      724.82     51.24 o
   5 -11   9       44.53        0.18     28.18 o
   6 -11   9      794.63      781.37     49.04 o
   7 -11   9      318.87      131.39     51.97 o
 -10 -10   9      217.68      362.87     52.88 o
  -9 -10   9      239.70      277.41     40.26 o
  -8 -10   9      301.05      240.27     58.37 o
  -7 -10   9       38.50      -31.11     31.11 o
  -6 -10   9       23.07       20.13     24.34 o
  -5 -10   9        6.02       40.99     25.44 o
  -4 -10   9      830.51      729.95     57.46 o
  -3 -10   9       31.18       36.23     36.23 o
  -2 -10   9      589.02      605.15     38.98 o
  -1 -10   9       21.96       47.03     27.08 o
   0 -10   9     1302.93     1204.08     51.42 o
   1 -10   9     2099.80     2195.52     73.56 o
   2 -10   9      668.11      647.42     41.36 o
   3 -10   9     1391.54     1332.90     61.30 o
   4 -10   9      358.28      308.52     34.04 o
   5 -10   9      609.42      540.74     41.72 o
   6 -10   9       75.63       79.05     67.34 o
   7 -10   9      864.48      762.16     76.49 o
   8 -10   9       21.61       90.40     52.52 o
 -11  -9   9      229.07      109.43    104.85 o
 -10  -9   9       33.22       51.79     35.68 o
  -9  -9   9       49.92       41.17     35.68 o
  -8  -9   9       49.99      111.08     37.88 o
  -7  -9   9       19.27        6.77     19.40 o
  -6  -9   9       74.35       56.36     22.14 o
  -5  -9   9     2669.26     2797.92     88.20 o
  -4  -9   9      720.33      664.80     47.76 o
  -3  -9   9     3405.85     3330.79     96.07 o
  -2  -9   9       89.73       49.59     22.14 o
  -1  -9   9     3170.94     3334.63    144.20 o
   0  -9   9     1246.09     1192.73     93.69 o
   1  -9   9       98.34       69.72     23.24 o
   2  -9   9     3051.18     3006.72    128.28 o
   3  -9   9      263.24      272.84     34.40 o
   4  -9   9      316.74      307.97     33.12 o
   5  -9   9      194.44      239.90     67.16 o
   6  -9   9      757.82      623.45     62.03 o
   7  -9   9      138.92       78.14     47.58 o
   8  -9   9      206.76      274.67     54.71 o
   9  -9   9      122.02      118.58     53.07 o
 -12  -8   9        4.01      113.82     56.54 o
 -11  -8   9       18.89       18.85     44.47 o
 -10  -8   9       12.64       27.81     36.96 o
  -9  -8   9      561.16      562.70     55.26 o
  -8  -8   9      426.08      423.44     31.84 o
  -7  -8   9      605.23      568.92     32.57 o
  -6  -8   9     1117.93     1104.90     40.62 o
  -5  -8   9       21.80        7.50     42.64 o
  -4  -8   9     6486.22     6383.44    136.51 o
  -3  -8   9     1065.61     1078.36     45.20 o
  -2  -8   9     3512.62     3605.46    100.64 o
  -1  -8   9     2101.77     2170.08     71.00 o
   0  -8   9     2151.08     2054.25     67.16 o
   1  -8   9     3051.17     3264.37     93.51 o
   2  -8   9      968.92      985.77     47.76 o
   3  -8   9        2.24       19.76     28.73 o
   4  -8   9      208.61      189.03     28.36 o
   5  -8   9        1.88       74.48     35.50 o
   6  -8   9        2.10       28.00     36.96 o
   7  -8   9       20.07       55.08     39.71 o
   8  -8   9      539.53      397.09     58.01 o
   9  -8   9      170.12      126.26     54.53 o
 -12  -7   9       68.44      105.77     50.51 o
 -11  -7   9        0.68      -17.20     34.22 o
 -10  -7   9       55.26       33.85     27.63 o
  -9  -7   9     1097.21     1036.27     86.01 o
  -8  -7   9      649.83      640.47     36.23 o
  -7  -7   9     2526.64     2512.46     66.43 o
  -6  -7   9       30.76       29.10     18.48 o
  -5  -7   9     5856.85     5948.10    128.28 o
  -4  -7   9     2010.40     2066.14     57.64 o
  -3  -7   9     1550.43     1641.79     48.49 o
  -2  -7   9      238.81      224.35     38.06 o
  -1  -7   9        0.39       23.97     23.79 o
   0  -7   9     1589.32     1564.38     54.90 o
   1  -7   9      166.07      161.03     36.96 o
   2  -7   9     2090.48     2176.12     70.09 o
   3  -7   9       59.97       47.21     31.29 o
   4  -7   9       88.75      118.21     35.13 o
   5  -7   9      122.62      102.84     37.33 o
   6  -7   9      214.58      205.13     32.21 o
   7  -7   9      472.61      475.04     72.65 o
   8  -7   9       80.78        2.74     38.43 o
 -13  -6   9       49.47       36.60     60.75 o
 -12  -6   9      685.24      771.30     76.12 o
 -11  -6   9        1.81       10.98     38.24 o
 -10  -6   9     1229.45     1137.83     68.26 o
  -9  -6   9      240.04      184.09     38.43 o
  -8  -6   9      839.69      819.61     40.26 o
  -7  -6   9      386.88      377.88     25.98 o
  -6  -6   9     2951.34     2923.45     62.77 o
  -5  -6   9      195.29      176.95     22.32 o
  -4  -6   9     3232.12     3174.88     75.94 o
  -3  -6   9     4000.29     4312.72     96.44 o
  -2  -6   9      280.12      294.61     23.79 o
  -1  -6   9      539.69      566.72     29.83 o
   0  -6   9      667.00      710.73     52.70 o
   1  -6   9     2651.11     2769.01    117.30 o
   2  -6   9       76.49      103.39     34.22 o
   3  -6   9      969.58      909.83     59.65 o
   4  -6   9       47.11       49.96     54.35 o
   5  -6   9      917.35      881.28     85.27 o
   6  -6   9      766.05      741.66     45.75 o
   7  -6   9       24.18       21.41     25.62 o
   8  -6   9     3825.00     3859.63    155.18 o
 -13  -5   9      411.58      295.16     55.81 o
 -12  -5   9       32.56       56.54     56.36 o
 -11  -5   9     1108.66      991.81     76.12 o
 -10  -5   9       21.88      -21.96     30.01 o
  -9  -5   9     1666.59     1639.23     60.39 o
  -8  -5   9     1792.35     1684.06     82.35 o
  -7  -5   9     3501.83     3504.45     96.25 o
  -6  -5   9     1484.58     1416.53     43.73 o
  -5  -5   9       97.81      123.70     18.85 o
  -4  -5   9     2557.25     2555.46     55.08 o
  -3  -5   9      876.92      911.84     35.87 o
  -2  -5   9       42.24       18.30     16.29 o
  -1  -5   9      151.38      175.85     21.96 o
   0  -5   9      269.06      312.55     24.89 o
   1  -5   9       51.97       58.92     21.23 o
   2  -5   9      181.70      142.00     20.13 o
   3  -5   9      572.72      604.23     32.39 o
   4  -5   9      325.42      336.52     26.53 o
   5  -5   9      842.66      917.33     37.33 o
   6  -5   9       72.57       87.29     22.32 o
   7  -5   9      935.62      920.26     46.48 o
   8  -5   9     1285.49     1208.47     95.70 o
   9  -5   9      680.89      747.70     81.43 o
  10  -5   9      582.12      847.79     93.87 o
 -13  -4   9      118.67      165.79     51.05 o
 -12  -4   9     1220.11     1194.01     77.40 o
 -11  -4   9       42.13        9.52     36.23 o
 -10  -4   9     2994.71     2994.82     91.86 o
  -9  -4   9       17.01        9.88     31.66 o
  -8  -4   9      654.14      586.85     33.12 o
  -7  -4   9     4847.99     5039.37    144.56 o
  -6  -4   9      855.04      835.35     31.47 o
  -5  -4   9      381.15      390.50     28.36 o
  -4  -4   9        0.75       -8.23     27.63 o
  -3  -4   9       43.66       66.43     20.68 o
  -2  -4   9      832.58      867.37     58.56 o
  -1  -4   9       83.48       65.51     14.46 o
   0  -4   9      127.73      145.48     17.38 o
   1  -4   9        4.80       24.34     18.12 o
   2  -4   9     2136.96     2229.01     59.11 o
   3  -4   9      241.42      258.02     24.70 o
   4  -4   9     3947.15     4212.26     97.72 o
   5  -4   9        9.21       45.38     22.51 o
   6  -4   9     7283.48     7521.09    159.93 o
   7  -4   9     1584.57     1601.90     70.45 o
   8  -4   9     1208.40     1148.26     77.22 o
   9  -4   9     2170.74     2132.75     88.20 o
  10  -4   9      427.77      474.13     78.32 o
 -13  -3   9     1077.00     1110.75     99.91 o
 -12  -3   9        2.21       41.54     43.55 o
 -11  -3   9     2557.09     2705.33     92.41 o
 -10  -3   9      337.58      305.41     32.39 o
  -9  -3   9     2255.99     2404.49     78.14 o
  -8  -3   9      214.22      182.26     23.97 o
  -7  -3   9      154.68      182.08     20.49 o
  -6  -3   9     1882.25     1993.50     66.06 o
  -5  -3   9      171.49      190.13     27.63 o
  -4  -3   9        4.04        0.73     15.19 o
  -3  -3   9     3799.81     4061.66    110.53 o
  -2  -3   9       82.29      109.06     20.13 o
  -1  -3   9      178.07      212.45     19.03 o
   0  -3   9     1762.40     1918.29     46.30 o
   1  -3   9     3544.06     3868.78     92.96 o
   2  -3   9      176.24      174.57     19.76 o
   3  -3   9     3920.97     4132.11     94.97 o
   4  -3   9      261.95      294.98     28.00 o
   5  -3   9     3725.19     4086.72     96.07 o
   6  -3   9     1686.41     1778.85     55.63 o
   7  -3   9     1657.91     1746.09     90.95 o
   8  -3   9     1720.07     1872.72     77.22 o
   9  -3   9      563.68      576.60     56.00 o
  10  -3   9      838.94      887.32     83.81 o
 -14  -2   9     1795.93     1963.67    123.52 o
 -13  -2   9        1.61        2.56     63.13 o
 -12  -2   9     1913.48     2168.44    126.08 o
 -11  -2   9     3800.46     3831.09    113.82 o
 -10  -2   9     1134.73     1174.43     75.58 o
  -9  -2   9     1110.75     1149.18     51.42 o
  -8  -2   9      741.56      759.23     35.13 o
  -7  -2   9     1670.07     1721.76     49.04 o
  -6  -2   9      217.47      165.79     30.01 o
  -5  -2   9        3.59       24.70     21.78 o
  -4  -2   9      601.32      623.27     33.67 o
  -3  -2   9        2.30       23.06     26.53 o
  -2  -2   9      124.73      123.34     19.76 o
  -1  -2   9      625.09      595.63     28.73 o
   0  -2   9      387.93      366.35     22.87 o
   1  -2   9        5.90       22.51     15.19 o
   2  -2   9     6761.36     6603.76    122.42 o
   3  -2   9      258.24      223.98     20.86 o
   4  -2   9     1343.42     1432.08     47.03 o
   5  -2   9      662.78      650.35     38.43 o
   6  -2   9     1340.76     1368.40     61.85 o
   7  -2   9      307.20      366.53     42.82 o
   8  -2   9        1.12       13.91     88.57 o
   9  -2   9      761.26      794.91     57.46 o
  10  -2   9       50.54       44.83     35.13 o
 -14  -1   9      619.08      758.86     69.90 o
 -13  -1   9     1763.75     1692.84     95.89 o
 -12  -1   9      587.26      576.79     42.09 o
 -11  -1   9     2399.23     2337.89     79.97 o
 -10  -1   9     1250.98     1291.91     71.73 o
  -9  -1   9      488.81      421.06     32.02 o
  -8  -1   9      494.37      461.68     29.83 o
  -7  -1   9        7.76       18.30     18.12 o
  -6  -1   9     1489.47     1465.94     57.09 o
  -5  -1   9      306.91      322.25     32.94 o
  -4  -1   9      411.39      405.51     38.61 o
  -3  -1   9     1203.20     1280.57     40.99 o
  -2  -1   9       93.42      152.07     20.68 o
  -1  -1   9     1910.12     1948.12     54.17 o
   0  -1   9     1000.23      949.90     36.78 o
   1  -1   9     2897.12     2942.49     63.68 o
   2  -1   9     2139.52     2267.07     61.12 o
   3  -1   9     6854.88     6977.97    128.83 o
   4  -1   9     3454.02     3519.45     84.54 o
   5  -1   9      279.50      354.82     36.78 o
   6  -1   9     1878.31     1860.65     73.75 o
   7  -1   9       14.82        5.31     25.62 o
   8  -1   9       52.18       72.46     33.49 o
   9  -1   9      423.50      382.27     44.10 o
  10  -1   9      313.76      309.99     50.51 o
 -14   0   9      948.40     1061.53     80.88 o
 -13   0   9      507.81      603.50     61.12 o
 -12   0   9     3703.82     3582.95    108.70 o
 -11   0   9      231.61      249.78     33.12 o
 -10   0   9       23.55        3.11     20.68 o
  -9   0   9      370.99      382.82     28.55 o
  -8   0   9       18.16       35.32     23.79 o
  -7   0   9        8.97       33.12     20.49 o
  -6   0   9      257.60      265.52     30.19 o
  -5   0   9      802.61      755.38     31.29 o
  -4   0   9     3411.92     3476.63     81.06 o
  -3   0   9        3.71        7.32     28.55 o
  -2   0   9     5775.32     5944.63    126.45 o
  -1   0   9     2795.59     2888.14     70.63 o
   0   0   9     2397.70     2314.83     72.46 o
   1   0   9     1738.71     1820.21     52.34 o
   2   0   9     5919.35     5807.93    109.79 o
   3   0   9     2510.88     2598.65     59.11 o
   4   0   9      382.51      388.31     24.89 o
   5   0   9     1580.84     1689.92     70.27 o
   6   0   9      404.17      383.00     39.71 o
   7   0   9      506.61      593.44     75.03 o
   8   0   9      423.38      403.86     97.35 o
   9   0   9       10.17       50.32     52.52 o
  10   0   9        1.47       56.18     40.62 o
 -14   1   9      625.51      660.05     67.71 o
 -13   1   9      238.86      286.56     38.79 o
 -12   1   9        1.45       12.63     30.56 o
 -11   1   9      139.93      150.05     24.89 o
 -10   1   9      663.08      647.24     48.86 o
  -9   1   9      579.72      569.28     43.55 o
  -8   1   9      402.75      425.09     33.49 o
  -7   1   9       93.01      116.75     28.91 o
  -6   1   9      310.88      345.12     37.33 o
  -5   1   9     2595.19     2686.67     66.97 o
  -4   1   9      574.73      580.45     29.10 o
  -3   1   9     1465.45     1476.00     45.75 o
  -2   1   9      320.67      319.14     30.74 o
  -1   1   9     8936.86     8985.74    181.89 o
   0   1   9      304.36      349.88     24.89 o
   1   1   9     3608.46     3690.55     86.19 o
   2   1   9     6532.99     6617.30    122.79 o
   3   1   9     1616.21     1700.16     44.47 o
   4   1   9     3955.41     4023.78    120.77 o
   5   1   9      132.84      125.90     31.84 o
   6   1   9       31.08      113.82     37.70 o
   7   1   9      184.03      228.37     48.68 o
   8   1   9        0.56       38.43     39.53 o
   9   1   9       67.96       24.34     33.49 o
 -14   2   9       18.30       64.78     45.56 o
 -13   2   9      773.14      699.94     62.40 o
 -12   2   9       73.83       38.06     31.11 o
 -11   2   9      489.15      484.74     43.37 o
 -10   2   9     1377.44     1310.76     88.57 o
  -9   2   9       38.22       54.35     24.34 o
  -8   2   9       11.16       -3.29     26.35 o
  -7   2   9      737.70      757.95     43.55 o
  -6   2   9       17.55       15.19     20.31 o
  -5   2   9       32.31       62.77     16.84 o
  -4   2   9     3555.77     3634.37     86.19 o
  -3   2   9      273.50      248.32     22.69 o
  -2   2   9     7858.90     7813.69    160.48 o
  -1   2   9     2309.05     2519.41     65.14 o
   0   2   9     2580.50     2606.88     66.79 o
   1   2   9      752.44      779.36     39.71 o
   2   2   9      827.07      801.50     34.77 o
   3   2   9     1159.36     1191.63     37.51 o
   4   2   9      538.39      615.03     76.67 o
   5   2   9      258.26      248.68     43.73 o
   6   2   9     1499.69     1495.76     70.09 o
   7   2   9      141.79      126.08     46.30 o
   8   2   9      426.72      402.94     59.84 o
   9   2   9       35.97      -11.53     63.31 o
  10   2   9      258.23      137.61     40.44 o
 -13   3   9      786.44      762.34     60.57 o
 -12   3   9        0.86       -6.04     36.23 o
 -11   3   9      643.63      655.84     51.97 o
 -10   3   9      305.27      294.43     39.53 o
  -9   3   9      978.59      948.44     64.23 o
  -8   3   9      178.99      107.05     32.76 o
  -7   3   9      377.86      365.43     39.34 o
  -6   3   9       43.66       27.63     33.30 o
  -5   3   9     3285.06     3406.73    117.30 o
  -4   3   9       90.02       73.38     19.21 o
  -3   3   9     1994.62     1979.96     55.63 o
  -2   3   9     2495.92     2475.86     63.86 o
  -1   3   9      337.48      334.14     24.89 o
   0   3   9     2748.11     2740.46     84.36 o
   1   3   9       83.88      157.01     31.29 o
   2   3   9      966.54      966.01     38.61 o
   3   3   9      204.57      200.37     61.85 o
   4   3   9     1394.53     1247.08     64.60 o
   5   3   9      826.91      837.18     58.37 o
   6   3   9      527.02      467.36     45.93 o
   7   3   9      638.46      533.23    148.95 o
   8   3   9        0.03       10.61     39.34 o
   9   3   9      623.58      592.16     71.55 o
 -13   4   9       79.13       42.64    155.91 o
 -12   4   9      142.97      106.87     38.98 o
 -11   4   9      248.98      216.11     37.88 o
 -10   4   9     1474.33     1273.80     84.54 o
  -9   4   9      342.80      251.25     58.74 o
  -8   4   9      977.80      952.28     52.70 o
  -7   4   9      671.92      558.30     42.09 o
  -6   4   9     1161.44     1207.55     79.60 o
  -5   4   9      241.17      200.56     30.19 o
  -4   4   9     9580.83     9524.65    193.24 o
  -3   4   9     1767.18     1724.14     59.84 o
  -2   4   9     1771.55     1803.00     52.70 o
  -1   4   9     1762.59     1780.31     52.70 o
   0   4   9       28.67       95.89     33.30 o
   1   4   9     1680.73     1555.24     53.98 o
   2   4   9      499.35      469.19     45.02 o
   3   4   9      374.34      382.82     41.90 o
   4   4   9      108.36       49.77     38.43 o
   5   4   9     1340.00     1168.03     64.05 o
   6   4   9      811.13      669.74     99.91 o
   7   4   9       84.94       82.71     49.04 o
   8   4   9      846.96      881.65     74.84 o
   9   4   9      197.15      210.62     88.93 o
 -13   5   9      267.26      284.92     69.90 o
 -12   5   9       65.42      130.11     53.25 o
 -11   5   9      269.28      220.69     74.84 o
 -10   5   9     1065.29     1014.13     55.81 o
  -9   5   9     2618.00     2711.92    126.26 o
  -8   5   9       31.96        6.04     26.72 o
  -7   5   9     1101.75      950.64     48.68 o
  -6   5   9      269.31      251.98     44.47 o
  -5   5   9     3273.21     3245.88    100.46 o
  -4   5   9     2654.11     2759.86     71.92 o
  -3   5   9       36.24       33.30     18.30 o
  -2   5   9        1.79       39.89     22.69 o
  -1   5   9        0.70       -4.57     19.40 o
   0   5   9      302.23      245.76     25.07 o
   1   5   9     1382.50     1344.80     49.04 o
   2   5   9       15.65        2.01     28.36 o
   3   5   9       55.84       53.43     37.33 o
   4   5   9        4.44      -40.62     47.58 o
   5   5   9      380.54      377.51     50.14 o
   6   5   9       34.50        1.10     30.74 o
   7   5   9     2085.24     2060.66    161.76 o
   8   5   9       75.25        0.00     41.54 o
 -12   6   9      495.45      441.74     41.72 o
 -11   6   9       30.68       46.48     37.15 o
 -10   6   9     2404.10     2437.62    115.83 o
  -9   6   9       88.57       84.54     32.21 o
  -8   6   9      618.76      720.07     46.48 o
  -7   6   9      544.12      527.20     38.43 o
  -6   6   9      673.59      624.18     43.00 o
  -5   6   9     1305.07     1290.45     58.37 o
  -4   6   9      131.14      133.40     23.06 o
  -3   6   9       62.35       38.24     22.32 o
  -2   6   9     4345.56     4282.89    108.88 o
  -1   6   9       13.28       30.56     21.23 o
   0   6   9     3196.18     2945.41     75.58 o
   1   6   9       63.95       31.84     29.10 o
   2   6   9     2158.82     2131.47    119.68 o
   3   6   9      112.31      144.38     49.96 o
   4   6   9      233.21      224.53     68.80 o
   5   6   9        0.78      100.64     37.15 o
   6   6   9     3286.34     3222.46    113.27 o
   7   6   9      441.95      356.83     69.54 o
   8   6   9     1510.90     1567.31     81.06 o
 -12   7   9      226.50      244.11     99.36 o
 -11   7   9     2491.27     2726.37    104.12 o
 -10   7   9      221.81      301.75     45.75 o
  -9   7   9     3032.23     3067.28    104.12 o
  -8   7   9     1406.74     1256.78     59.84 o
  -7   7   9       21.60       71.00     29.10 o
  -6   7   9      225.13      242.65     36.78 o
  -5   7   9     1248.39     1172.97     54.53 o
  -4   7   9     1264.33     1228.23     57.64 o
  -3   7   9      136.28      127.91     25.80 o
  -2   7   9       35.93       21.96     23.06 o
  -1   7   9     1637.56     1573.35     51.42 o
   0   7   9     1405.07     1327.96     60.02 o
   1   7   9      811.12      764.53     49.96 o
   2   7   9      525.99      543.12     50.69 o
   3   7   9     1267.76     1352.85     68.99 o
   4   7   9        2.61       28.00     31.84 o
   5   7   9     1693.02     1872.17    119.49 o
   6   7   9     1233.27     1244.33     69.35 o
   7   7   9     2425.42     2502.58    104.85 o
 -11   8   9       31.52       67.34     49.22 o
 -10   8   9     1743.10     1621.48     78.14 o
  -9   8   9     1553.27     1553.59     99.73 o
  -8   8   9      216.05      204.95     37.33 o
  -7   8   9      599.94      555.92     52.70 o
  -6   8   9      966.72     1007.36     57.28 o
  -5   8   9      663.61      707.99     54.35 o
  -4   8   9      238.63      238.07     31.11 o
  -3   8   9       50.79       84.54     27.81 o
  -2   8   9      963.71      959.05     42.82 o
  -1   8   9      116.56       88.20     25.80 o
   0   8   9      994.17      965.64     61.67 o
   1   8   9      791.19      693.53     72.10 o
   2   8   9     1621.29     1565.30     75.58 o
   3   8   9       94.92       61.12     50.87 o
   4   8   9     2059.60     1949.76    126.26 o
   5   8   9      158.89      203.85     67.16 o
   6   8   9      445.72      385.56    106.32 o
 -11   9   9      888.90     1133.26    104.67 o
 -10   9   9       17.80      -11.89     48.13 o
  -9   9   9       92.87       88.02     33.67 o
  -8   9   9      692.27      606.98     55.63 o
  -7   9   9       23.87       66.43     42.82 o
  -6   9   9      324.59      311.08     46.11 o
  -5   9   9      606.26      578.98     50.14 o
  -4   9   9      776.33      781.19     49.59 o
  -3   9   9      201.50      214.83     51.79 o
  -2   9   9        0.29        5.31     21.23 o
  -1   9   9     1418.28     1336.01     63.68 o
   0   9   9      158.31      105.95     48.31 o
   1   9   9     3072.25     3109.56    108.70 o
   2   9   9      663.88      550.98     53.07 o
   3   9   9     1676.43     1507.84    110.34 o
   4   9   9      444.55      351.16     53.80 o
   5   9   9      712.66      638.64     66.24 o
 -10  10   9      193.52      169.45     71.37 o
  -9  10   9       44.34       30.19     39.89 o
  -8  10   9      146.28      173.11     46.66 o
  -7  10   9      377.90      328.47     45.75 o
  -6  10   9      697.49      606.43     57.46 o
  -5  10   9       52.14       52.15     35.13 o
  -4  10   9     1037.87      972.41     59.65 o
  -3  10   9      421.08      356.83     38.43 o
  -2  10   9     1432.29     1342.60     53.62 o
  -1  10   9       73.52       70.27     38.98 o
   0  10   9     4792.53     4706.70    146.76 o
   1  10   9       21.15      -16.84     37.88 o
   2  10   9     2186.33     2117.02    197.26 o
   3  10   9      887.49      825.29     67.16 o
   4  10   9      307.99      298.27     50.69 o
  -8  11   9      783.63      412.46     77.04 o
  -7  11   9     1175.46     1167.30     73.20 o
  -6  11   9       31.15        8.60     83.63 o
  -5  11   9      663.93      636.99     55.63 o
  -4  11   9       33.40       36.42     47.39 o
  -3  11   9      865.57      893.54     64.41 o
  -2  11   9       13.09      -20.49     43.00 o
  -1  11   9      786.31      737.45    135.60 o
   0  11   9       39.72       16.29     38.61 o
   1  11   9     2873.87     2937.91    180.25 o
   2  11   9      750.24      747.15     65.69 o
   3  11   9      279.72      241.18     48.68 o
  -6  12   9       19.06       59.65     45.20 o
  -5  12   9       54.16      117.11     47.94 o
  -4  12   9      839.16      951.92     64.96 o
  -3  12   9        8.66        4.39     62.58 o
  -2  12   9     1405.98     1474.72    108.70 o
   0  12   9      372.64      441.19     59.65 o
  -4 -14  10      521.89      571.66     46.48 o
  -3 -14  10        3.80       25.80     41.54 o
  -2 -14  10      384.62      294.43     39.89 o
  -1 -14  10        2.06      -28.55     28.55 o
   0 -14  10      203.48      146.21     45.02 o
   1 -14  10       29.95      113.45     49.41 o
   2 -14  10        0.59        2.93     44.47 o
  -6 -13  10       13.29      172.38     79.78 o
  -5 -13  10      545.34      665.90     50.69 o
  -4 -13  10      178.96      284.73     78.50 o
  -3 -13  10      739.25      731.60    119.31 o
  -2 -13  10       11.96       52.15     27.45 o
  -1 -13  10       45.23       12.99     35.50 o
   0 -13  10        3.93       33.67     43.00 o
   1 -13  10      187.84      124.98     45.56 o
   2 -13  10      611.35      729.95     74.29 o
   3 -13  10      406.22      318.95     65.33 o
   4 -13  10      919.49      894.46     80.70 o
  -8 -12  10     1752.48     1846.56    126.08 o
  -7 -12  10        6.05       63.13     37.33 o
  -6 -12  10      832.23      747.33    156.82 o
  -5 -12  10       11.68       -6.59     36.42 o
  -4 -12  10      152.32      148.59     56.00 o
  -3 -12  10       48.73       23.79     24.15 o
  -2 -12  10      303.42      300.65     47.94 o
  -1 -12  10        2.22        1.46     33.85 o
   0 -12  10        0.98      -30.19     33.67 o
   1 -12  10      764.02      778.99     68.62 o
   2 -12  10       91.21       10.61     38.24 o
   3 -12  10      743.26      684.57     68.07 o
   4 -12  10     2273.09     2131.84    116.56 o
   5 -12  10      492.46      307.42     55.81 o
  -9 -11  10     1487.99     1510.22     91.31 o
  -8 -11  10        0.45       44.10     36.42 o
  -7 -11  10      904.99      803.88     70.63 o
  -6 -11  10      112.39      112.17    127.73 o
  -5 -11  10       39.44       44.47     33.12 o
  -4 -11  10       58.79       36.05     25.25 o
  -3 -11  10       95.91      163.78     43.19 o
  -2 -11  10      628.93      505.79     55.08 o
  -1 -11  10       35.33       32.02     36.96 o
   0 -11  10     1586.99     1530.17     88.57 o
   1 -11  10      344.40      305.23     49.22 o
   2 -11  10      229.25      231.85     49.22 o
   3 -11  10     2815.52     2586.57    126.08 o
   4 -11  10      212.90      218.86     51.05 o
   5 -11  10     1174.98     1140.95     87.10 o
   6 -11  10      171.51      223.43     55.63 o
 -10 -10  10      930.02      857.68     60.02 o
  -9 -10  10       51.71       55.63     88.93 o
  -8 -10  10      335.49      317.12     49.96 o
  -7 -10  10       59.81       -6.40     22.32 o
  -6 -10  10      210.99      174.39     29.83 o
  -5 -10  10       76.57       51.42     35.68 o
  -4 -10  10     1167.97     1002.24     69.72 o
  -3 -10  10      648.92      663.16     59.29 o
  -2 -10  10       86.02       18.85     33.85 o
  -1 -10  10      306.74      257.10     42.45 o
   0 -10  10      577.23      566.54     55.26 o
   1 -10  10      132.13      106.13     36.78 o
   2 -10  10     1875.65     1857.35    101.01 o
   3 -10  10      115.31       69.35     39.34 o
   4 -10  10     1634.07     1573.17     94.06 o
   5 -10  10        2.18      -14.27     37.88 o
   6 -10  10     1902.76     1921.95    109.25 o
   7 -10  10      358.82      261.49     60.94 o
 -10  -9  10      581.97      487.67     51.42 o
  -9  -9  10       44.05      105.40     51.97 o
  -8  -9  10        0.72       21.59     29.28 o
  -7  -9  10       49.51      103.76     31.47 o
  -6  -9  10      176.34      215.01     34.40 o
  -5  -9  10       31.45        9.33     29.64 o
  -4  -9  10      469.63      424.90     51.60 o
  -3  -9  10      155.73       89.30     34.77 o
  -2  -9  10      380.10      472.12     52.52 o
  -1  -9  10      390.96      419.23     50.14 o
   0  -9  10       15.21       21.23     30.19 o
   1  -9  10     2584.32     2527.46    118.03 o
   2  -9  10       37.18       21.04     31.84 o
   3  -9  10     1861.39     1954.89    103.21 o
   4  -9  10        8.53      -30.01     30.01 o
   5  -9  10      924.73      885.12     71.00 o
   6  -9  10      121.16       32.94     43.19 o
   7  -9  10      159.96      200.56     52.52 o
   8  -9  10      139.27       47.03     42.82 o
 -10  -8  10      871.82      878.17     90.76 o
  -8  -8  10        4.74      -23.06     23.06 o
  -7  -8  10      251.81      235.69     37.51 o
  -6  -8  10       75.99       57.09     45.38 o
  -5  -8  10     2692.16     2612.92     87.65 o
  -4  -8  10     3257.55     3029.96     97.17 o
  -3  -8  10     2786.91     2607.25     87.29 o
  -2  -8  10      706.05      687.86     57.46 o
  -1  -8  10      428.26      369.46     45.56 o
   0  -8  10     3890.45     3936.49    158.47 o
   1  -8  10      356.55      364.15     45.20 o
   2  -8  10     1416.80     1252.75     77.04 o
   3  -8  10      133.60      132.30     38.06 o
   5  -8  10       49.20      -23.79     38.06 o
   6  -8  10      124.49       95.52     40.07 o
   7  -8  10        1.98      -36.23     36.23 o
   8  -8  10       37.04       56.36     50.14 o
 -12  -7  10        3.10      125.17     46.66 o
 -10  -7  10      675.18      706.89     94.61 o
  -9  -7  10      228.18      211.54     37.15 o
  -8  -7  10      861.59      933.80     90.95 o
  -7  -7  10       66.31       64.96     26.35 o
  -6  -7  10     2644.64     2583.28     87.47 o
  -5  -7  10      725.74      632.41     44.10 o
  -4  -7  10     3853.02     3851.76    116.20 o
  -3  -7  10     1866.18     1860.10     69.35 o
  -2  -7  10      342.66      311.27     34.04 o
  -1  -7  10     5993.04     6013.25    219.59 o
   0  -7  10      110.40      125.90     36.23 o
   1  -7  10     1692.81     1663.20     87.29 o
   2  -7  10       88.39       31.66     27.81 o
   3  -7  10      108.12       75.76     33.85 o
   4  -7  10       43.20       32.57     32.57 o
   5  -7  10       79.10       86.74     28.73 o
   6  -7  10       38.97       10.98     24.70 o
   7  -7  10      133.62      135.05     33.67 o
   8  -7  10      285.49      324.26     60.02 o
 -12  -6  10       40.01      136.51     65.51 o
 -11  -6  10      217.41      278.69     52.15 o
 -10  -6  10      160.70      236.79     72.46 o
  -9  -6  10     1115.50     1121.91     59.65 o
  -8  -6  10      109.99      171.64     34.40 o
  -7  -6  10     1054.36     1127.59     56.00 o
  -6  -6  10      438.52      391.42     39.16 o
  -5  -6  10     3244.37     3151.83     99.18 o
  -4  -6  10     3817.23     3806.75    113.09 o
  -3  -6  10      122.71      141.45     28.73 o
  -2  -6  10     2560.71     2493.24    102.84 o
  -1  -6  10        2.49      -20.49     23.42 o
   0  -6  10     3523.34     3496.21    178.23 o
   1  -6  10      873.40      863.35     63.68 o
   2  -6  10      750.66      730.31     41.54 o
   3  -6  10      179.65      133.95     26.90 o
   4  -6  10      161.22      148.59     27.63 o
   5  -6  10      267.34      340.36     75.58 o
   6  -6  10       94.91       75.76     30.93 o
   7  -6  10       18.42      -23.24     23.24 o
   8  -6  10      231.85      280.52     51.60 o
 -10  -5  10     1560.09     1374.07     80.33 o
  -9  -5  10      271.23      275.58     36.42 o
  -8  -5  10      535.47      531.77     54.35 o
  -7  -5  10     2687.44     2689.96     85.27 o
  -6  -5  10      251.48      210.44     34.04 o
  -5  -5  10     3925.01     4061.66    150.78 o
  -4  -5  10        0.44       13.72     22.32 o
  -3  -5  10     4697.73     4884.38    110.53 o
  -2  -5  10       85.77       69.90     20.68 o
  -1  -5  10      898.87      848.71     36.42 o
   0  -5  10      850.93      841.21     37.33 o
   1  -5  10     1908.20     1950.49     49.41 o
   2  -5  10     1062.69     1048.90     49.59 o
   3  -5  10      441.66      416.85     29.64 o
   4  -5  10     1065.74     1119.72     42.09 o
   5  -5  10      105.66      150.05     38.06 o
   6  -5  10     1027.56     1024.01     43.55 o
   7  -5  10     1043.20     1170.59     75.76 o
   8  -5  10      322.65      340.36     45.56 o
 -10  -4  10      200.48      190.31     65.33 o
  -9  -4  10     1767.64     1730.17    107.78 o
  -8  -4  10      421.44      395.44     33.67 o
  -7  -4  10      324.11      297.91     59.11 o
  -6  -4  10     5919.17     5978.85    156.64 o
  -5  -4  10      663.23      667.73     36.60 o
  -4  -4  10     2680.37     2873.50     87.47 o
  -3  -4  10      666.85      674.32     33.49 o
  -2  -4  10      109.81       75.76     37.70 o
  -1  -4  10       58.64       76.49     17.02 o
   0  -4  10      221.52      223.61     21.04 o
   1  -4  10      574.20      596.00     26.90 o
   2  -4  10       80.26       61.12     19.03 o
   3  -4  10      384.48      473.95     32.76 o
   4  -4  10        4.96        0.00     18.12 o
   5  -4  10     4972.22     5051.82    116.56 o
   6  -4  10      268.64      314.38     48.86 o
   7  -4  10      279.55      322.25     88.57 o
   8  -4  10     2179.28     2310.62     95.52 o
   9  -4  10      228.69      196.17    101.38 o
 -11  -3  10      202.88       64.05     39.53 o
 -10  -3  10     3014.70     3182.39    103.21 o
  -9  -3  10      208.47      233.68     32.21 o
  -8  -3  10      191.95      176.40     26.35 o
  -7  -3  10     5015.71     5266.28    142.00 o
  -6  -3  10      156.14      144.38     27.27 o
  -5  -3  10     2839.59     2812.75     84.91 o
  -4  -3  10       47.49       64.96     23.97 o
  -3  -3  10      565.92      651.99     76.31 o
  -2  -3  10      846.94      808.82     27.81 o
  -1  -3  10      124.24      141.82     19.03 o
   0  -3  10        5.63       18.48     14.46 o
   1  -3  10       24.27       28.36     16.10 o
   2  -3  10      437.00      471.93     28.00 o
   3  -3  10       55.26       80.70     34.04 o
   4  -3  10       81.97       91.86     23.61 o
   5  -3  10       26.01       37.51     22.87 o
   6  -3  10     2461.14     2588.58     92.04 o
   7  -3  10     4134.24     4113.08    129.37 o
   8  -3  10      178.28      160.67     80.15 o
   9  -3  10     1857.74     1900.90    173.29 o
 -12  -2  10      549.30      566.36     84.54 o
 -11  -2  10     2082.89     2357.28     92.23 o
 -10  -2  10     4460.38     4546.76    134.68 o
  -9  -2  10     2610.87     2475.31     87.10 o
  -8  -2  10     1578.04     1497.96     90.21 o
  -7  -2  10      651.37      532.50     55.63 o
  -6  -2  10     5142.68     5227.67    140.17 o
  -5  -2  10      249.06      280.34     26.35 o
  -4  -2  10       46.12       29.28     21.23 o
  -3  -2  10     1468.71     1599.34     59.65 o
  -2  -2  10      357.98      299.74     23.06 o
  -1  -2  10       91.61       72.65     19.76 o
   0  -2  10      429.84      454.91     26.53 o
   1  -2  10     1828.39     1922.50     49.04 o
   2  -2  10       87.91      120.77     20.68 o
   3  -2  10     1174.24     1224.21     40.07 o
   4  -2  10      373.74      367.08     28.18 o
   5  -2  10      355.93      371.29     38.79 o
   6  -2  10     3861.91     4119.30    128.46 o
   7  -2  10        1.84       11.53     26.72 o
   8  -2  10     1309.40     1512.42     74.48 o
   9  -2  10      348.77      444.67     49.59 o
 -12  -1  10     3136.88     3287.97    109.98 o
 -11  -1  10     2068.09     1989.65     79.05 o
 -10  -1  10       49.04      115.65     30.01 o
  -9  -1  10     1880.83     1943.54     72.65 o
  -8  -1  10      313.48      270.64     35.32 o
  -7  -1  10     1132.27     1193.10     56.73 o
  -6  -1  10       73.37       62.95     28.55 o
  -5  -1  10      759.47      775.70     66.61 o
  -4  -1  10     1066.81     1055.85     38.61 o
  -3  -1  10     1303.56     1289.90     42.27 o
  -2  -1  10      361.13      378.42     25.80 o
  -1  -1  10       19.80       45.20     19.21 o
   0  -1  10      411.67      399.47     29.28 o
   1  -1  10      610.34      573.13     32.57 o
   2  -1  10     2609.94     2743.39     62.40 o
   3  -1  10      194.40      215.01     39.16 o
   4  -1  10      366.97      353.35     28.73 o
   5  -1  10      848.40      963.63     57.09 o
   6  -1  10       16.93       36.42     41.36 o
   7  -1  10     3077.91     3325.30    111.26 o
   8  -1  10        4.10       32.94     36.23 o
   9  -1  10      107.03      206.41     42.09 o
 -13   0  10     1972.18     1839.24    144.75 o
 -12   0  10      996.24      982.48     60.57 o
 -11   0  10      197.25      189.58     53.80 o
 -10   0  10      945.56      903.79     51.05 o
  -9   0  10      455.66      455.10     36.23 o
  -8   0  10       40.85       36.60     30.56 o
  -7   0  10      275.42      323.16     34.77 o
  -6   0  10       28.52       37.33     21.96 o
  -5   0  10     1869.41     1906.21     54.35 o
  -4   0  10      101.18      106.13     21.59 o
  -3   0  10      640.78      678.35     33.67 o
  -2   0  10      203.34      255.09     23.97 o
  -1   0  10     1075.55     1176.63     41.36 o
   0   0  10      450.12      441.74     27.81 o
   1   0  10     2177.19     2426.45     66.24 o
   2   0  10      822.16      808.27     32.21 o
   3   0  10      607.01      532.32     28.18 o
   4   0  10     2093.92     2038.70     76.31 o
   5   0  10        0.02       -2.56     56.00 o
   6   0  10     2535.04     2601.57     94.06 o
   7   0  10       76.55       56.91     32.39 o
   8   0  10      203.16      281.99     43.92 o
   9   0  10      148.03      103.57     94.06 o
 -13   1  10      312.27      422.71     63.31 o
 -12   1  10      216.79      195.98     47.76 o
 -11   1  10      475.56      458.57     46.85 o
 -10   1  10      496.31      414.11     40.81 o
  -9   1  10      471.12      449.24     39.16 o
  -8   1  10     1036.74     1054.94     55.08 o
  -7   1  10       92.39      119.86     31.66 o
  -6   1  10      118.81      109.06     24.89 o
  -5   1  10       52.45       63.86     18.12 o
  -4   1  10     1159.22     1169.49     42.27 o
  -3   1  10      353.57      393.25     30.93 o
  -2   1  10     1565.66     1560.18     49.22 o
  -1   1  10     3610.68     3829.81     89.48 o
   0   1  10     2869.78     2926.38     73.38 o
   1   1  10     2009.71     2118.11     72.10 o
   2   1  10      418.95      413.19     47.94 o
   3   1  10     2491.22     2676.60     62.03 o
   4   1  10        8.33       -9.15     25.80 o
   5   1  10      128.28      130.29     36.96 o
   6   1  10      457.91      492.24     74.11 o
   7   1  10      399.28      327.37     69.17 o
   8   1  10       74.34       57.28     34.04 o
   9   1  10      396.72      346.40     99.55 o
 -13   2  10      143.72       87.29    103.57 o
 -12   2  10      308.10      295.71     41.72 o
 -11   2  10      192.92      202.94     35.68 o
 -10   2  10        1.08       11.35     23.42 o
  -9   2  10      763.22      767.28     49.04 o
  -8   2  10       10.76       -3.48     25.44 o
  -7   2  10      256.76      286.20     33.85 o
  -6   2  10      321.62      280.16     49.77 o
  -5   2  10     2732.48     2831.41     72.65 o
  -4   2  10       86.36       35.68     18.48 o
  -3   2  10     5861.48     5957.98    129.01 o
  -2   2  10     2463.72     2557.29     67.16 o
  -1   2  10     3003.52     3163.17     78.32 o
   0   2  10     2260.85     2339.90     63.13 o
   1   2  10     1065.87     1012.67     39.16 o
   2   2  10     3676.36     3808.95    110.16 o
   3   2  10      226.27      223.07     32.76 o
   4   2  10      197.95      166.16     62.03 o
   5   2  10      725.12      723.54     89.85 o
   6   2  10      253.14      184.82     37.33 o
   7   2  10      526.14      605.70     55.81 o
   8   2  10       97.08       64.41     34.95 o
 -13   3  10      349.68      342.38     91.50 o
 -12   3  10      548.51      556.84     47.21 o
 -11   3  10      157.76      165.79     31.29 o
 -10   3  10     2796.32     2624.63    136.51 o
  -9   3  10       77.08       69.72     28.00 o
  -8   3  10      628.31      578.43     71.55 o
  -7   3  10       13.31       -3.66     21.41 o
  -6   3  10     2393.84     2449.33    112.17 o
  -5   3  10     1123.54     1070.13     44.10 o
  -4   3  10     6208.30     6420.22    138.16 o
  -3   3  10     1878.02     1864.67     55.45 o
  -2   3  10     4000.73     3916.18     91.68 o
  -1   3  10     6642.05     6718.68    143.65 o
   0   3  10      862.56      781.92     36.60 o
   1   3  10     5947.15     5884.24    128.64 o
   2   3  10      187.74      209.16     25.62 o
   3   3  10       27.90       73.20     35.50 o
   4   3  10     1652.14     1696.14     75.58 o
   5   3  10       63.26       86.92     39.16 o
   6   3  10      107.78       46.85     36.23 o
   7   3  10       10.24        4.39     36.96 o
   8   3  10      888.05      793.45     86.74 o
 -13   4  10      237.49      262.04     43.55 o
 -12   4  10       25.43        8.60     27.81 o
 -11   4  10     1356.02     1419.64     95.70 o
 -10   4  10      286.57      183.36     42.64 o
  -9   4  10      915.61      942.22     58.74 o
  -8   4  10      783.82      815.04     51.42 o
  -7   4  10     2169.30     2277.13    111.44 o
  -6   4  10     2346.34     2293.78    107.42 o
  -5   4  10     1081.04     1015.96     51.42 o
  -4   4  10     1282.36     1256.78     56.36 o
  -3   4  10        6.58      -13.72     29.64 o
  -2   4  10       69.89      120.96     23.06 o
  -1   4  10       21.01       18.48     17.93 o
   0   4  10      819.77      855.66     38.79 o
   1   4  10        0.64      -17.57     19.03 o
   2   4  10      444.86      370.56     75.21 o
   3   4  10      105.68      138.71     39.34 o
   4   4  10       41.22        3.66     38.06 o
   5   4  10       65.31       74.29     53.62 o
   6   4  10      347.67      184.64     62.40 o
   7   4  10     1210.16     1355.59     83.26 o
   8   4  10      472.08      369.27    179.15 o
 -12   5  10       36.71       56.18     39.16 o
 -11   5  10       25.06       39.34     41.72 o
 -10   5  10     1000.47      967.10     63.86 o
  -9   5  10      500.65      394.71     46.48 o
  -8   5  10      237.16      272.84     38.61 o
  -7   5  10     1680.94     1538.77     66.24 o
  -6   5  10      502.38      507.80     47.21 o
  -5   5  10     3293.13     3328.41    112.36 o
  -4   5  10      718.70      698.47     54.71 o
  -3   5  10      475.03      482.36     31.11 o
  -2   5  10        0.05       -4.21     39.53 o
  -1   5  10      360.68      364.52     30.01 o
   0   5  10      672.03      708.54     38.24 o
   1   5  10       30.21       19.95    101.56 o
   2   5  10      405.23      359.03     74.29 o
   3   5  10        8.02       34.59     32.02 o
   4   5  10      694.38      753.19     64.23 o
   5   5  10      179.59      148.59     45.75 o
   6   5  10      775.47      771.30     66.06 o
   7   5  10      790.24      796.74     73.01 o
 -12   6  10       19.74       40.07     38.06 o
 -11   6  10      412.42      466.26     52.70 o
 -10   6  10        4.92        3.11     32.76 o
  -8   6  10      554.29      547.51     42.82 o
  -7   6  10     1667.36     1634.29    104.49 o
  -6   6  10      904.32      849.44     54.90 o
  -5   6  10     2877.27     2929.68     97.35 o
  -4   6  10     1918.20     1943.36    101.01 o
  -3   6  10     1476.66     1415.25     52.52 o
  -2   6  10     1293.17     1295.21     56.73 o
  -1   6  10       61.70       15.01     24.70 o
   0   6  10       26.76       13.36     20.68 o
   1   6  10     1047.57     1034.08     60.02 o
   2   6  10       68.49       22.14     39.89 o
   3   6  10      235.73      135.78     40.62 o
   4   6  10       35.11       -8.78     59.29 o
   5   6  10       67.79       36.96     42.45 o
   6   6  10      339.62      303.95     53.25 o
   7   6  10      992.98      951.73    102.11 o
 -11   7  10       63.70       57.82     57.82 o
  -9   7  10      574.03      444.48     56.54 o
  -8   7  10     1149.45     1125.94     59.29 o
  -7   7  10      526.02      568.55    101.93 o
  -6   7  10     1706.33     1621.84     68.44 o
  -5   7  10     2768.37     2726.37     94.24 o
  -4   7  10      287.41      241.36     66.06 o
  -3   7  10      991.30      978.45     44.47 o
  -2   7  10       24.29       63.13     22.51 o
  -1   7  10       71.24       58.56     28.00 o
   0   7  10      379.92      335.24     47.39 o
   1   7  10      126.66      144.56     41.17 o
   2   7  10      101.92      180.61     43.37 o
   3   7  10       74.55       75.03     36.05 o
   4   7  10      400.52      388.31     49.59 o
   5   7  10       79.58      -12.26     37.88 o
   6   7  10      928.78      799.30     63.13 o
 -11   8  10     1384.61     1366.21     95.15 o
 -10   8  10      710.51      636.44    141.82 o
  -9   8  10     1625.49     1579.76     70.09 o
  -8   8  10     1445.95     1465.75     70.45 o
  -7   8  10      342.04      319.50     54.35 o
  -6   8  10     2001.25     1949.03     76.49 o
  -5   8  10     1053.42     1103.62     60.39 o
  -4   8  10     2076.03     1964.04     76.31 o
  -3   8  10     1464.45     1412.14     85.64 o
  -2   8  10        0.14       53.80     36.96 o
  -1   8  10      431.67      409.72     48.13 o
   0   8  10       81.08       42.09     39.34 o
   1   8  10      593.26      591.61     50.87 o
   2   8  10      172.14       50.14     38.61 o
   3   8  10     1348.40     1374.99     76.49 o
   4   8  10      101.72       62.22     72.65 o
   5   8  10     1550.22     1639.96     87.29 o
 -10   9  10       45.72       10.43     40.62 o
  -9   9  10     1940.82     2014.36    130.84 o
  -8   9  10      176.27      149.87     68.62 o
  -7   9  10      568.25      538.36     61.30 o
  -6   9  10      567.01      596.37     49.41 o
  -5   9  10       42.87       48.13     33.85 o
  -4   9  10      216.55      227.64     38.98 o
  -3   9  10       19.07       -6.95     30.01 o
  -2   9  10      590.16      630.77     43.19 o
  -1   9  10      654.41      576.05     49.22 o
   0   9  10      912.20      987.05     62.58 o
   1   9  10      517.76      573.86     76.12 o
   2   9  10      663.88      523.54     51.05 o
   3   9  10      214.08      225.99     49.77 o
   4   9  10     1876.51     1901.45     90.03 o
  -8  10  10      142.59       69.35     38.24 o
  -7  10  10     1085.69      938.01     59.47 o
  -6  10  10       36.13       37.51     38.98 o
  -5  10  10      658.28      626.56     65.33 o
  -4  10  10        0.13        6.04     32.76 o
  -3  10  10      121.78      162.31     41.36 o
  -2  10  10       81.80       32.76     50.51 o
  -1  10  10      119.32      166.34     44.28 o
   0  10  10      253.64      192.51    107.05 o
   1  10  10     1870.95     1861.93    207.69 o
   2  10  10      563.32      658.40     85.82 o
   3  10  10      642.03      702.68     65.51 o
  -7  11  10       12.75       -9.88     50.14 o
  -6  11  10      135.64      103.39     37.15 o
  -5  11  10      150.03      208.98     89.67 o
  -4  11  10      167.32      148.04     44.83 o
  -3  11  10      380.41      411.73     82.71 o
  -2  11  10      256.93      286.75     64.41 o
  -1  11  10        2.52       78.50     43.19 o
   0  11  10     1603.91     1405.73    101.93 o
   1  11  10      776.70      637.54    109.06 o
  -5 -13  11      437.02      497.92     62.22 o
  -4 -13  11      683.25      795.46     70.27 o
  -3 -13  11      606.26      586.12     62.22 o
  -2 -13  11      160.19      163.41     47.58 o
  -1 -13  11      183.33      203.12     53.07 o
   0 -13  11       25.52       81.25     44.83 o
   1 -13  11       75.95        2.74     41.72 o
   2 -13  11        0.08       91.31     40.81 o
  -6 -12  11      369.45      373.85     55.63 o
  -5 -12  11      163.27      154.08     44.83 o
  -4 -12  11      406.79      419.05     58.19 o
  -3 -12  11      192.34      228.56     51.05 o
  -2 -12  11       32.69       -3.48     33.67 o
  -1 -12  11       11.78       13.36     33.67 o
   0 -12  11      385.07      413.19     57.28 o
   1 -12  11        8.11      -29.64     36.42 o
   2 -12  11     1100.96      986.32     81.80 o
   3 -12  11      658.26      638.64     66.79 o
   4 -12  11        1.17       35.68     48.31 o
  -7 -11  11       78.49       90.58     43.73 o
  -6 -11  11      529.95      486.57     57.64 o
  -5 -11  11      414.13      462.60     56.73 o
  -4 -11  11       43.13       -2.56     34.59 o
  -3 -11  11      593.80      650.35     59.65 o
  -1 -11  11      278.44      333.23     50.32 o
   0 -11  11       32.65        7.32     33.85 o
   1 -11  11      256.58      246.31     49.77 o
   2 -11  11      588.55      553.55     64.78 o
   3 -11  11      174.36      147.49     53.25 o
   4 -11  11     2130.81     1802.27    103.39 o
   5 -11  11      192.48       78.50     49.04 o
  -9 -10  11      909.37      866.09    108.51 o
  -7 -10  11       88.97      135.96     42.82 o
  -6 -10  11      236.13      192.32     43.19 o
  -5 -10  11       10.91      -27.81     31.11 o
  -4 -10  11      173.78      113.64     40.44 o
  -3 -10  11      154.88      156.27     44.28 o
  -2 -10  11      369.38      333.77     50.69 o
  -1 -10  11      243.04      224.53     44.28 o
   0 -10  11       58.18      110.53     41.72 o
   1 -10  11     1758.99     1646.18     94.97 o
   2 -10  11       25.97      -30.56     30.56 o
   3 -10  11      439.76      436.98     57.46 o
   4 -10  11      959.47      863.35     78.32 o
   5 -10  11     2571.16     2832.33    136.69 o
   6 -10  11      657.94      555.74     71.73 o
 -10  -9  11     1241.32     1337.84    120.22 o
  -8  -9  11        0.70        3.84     32.57 o
  -7  -9  11      142.75      162.50     34.95 o
  -6  -9  11        0.98       47.21     40.44 o
  -5  -9  11      432.91      410.26     98.63 o
  -4  -9  11      110.84       50.32     34.22 o
  -3  -9  11       19.75       -4.57     28.55 o
  -2  -9  11      239.02      147.12     41.17 o
  -1  -9  11       10.95       43.00     41.36 o
   1  -9  11       11.14       72.65     37.88 o
   2  -9  11     3292.63     3280.29    144.01 o
   3  -9  11      349.95      409.35     52.15 o
   4  -9  11     1692.76     1760.55     99.73 o
   5  -9  11      586.58      436.80     59.65 o
   6  -9  11      323.45      308.52     57.46 o
   7  -9  11      200.48      239.17     55.26 o
 -10  -8  11      591.85      807.17    104.85 o
  -9  -8  11      149.89       98.08     41.90 o
  -8  -8  11       22.38        1.10     68.07 o
  -7  -8  11        5.63        3.66     28.91 o
  -6  -8  11      588.56      543.12     44.28 o
  -5  -8  11       37.59       62.22     28.00 o
  -4  -8  11     2212.63     2057.00     79.05 o
  -3  -8  11      114.95       71.00     30.01 o
  -2  -8  11      566.90      561.60     56.54 o
  -1  -8  11      646.68      585.20     55.08 o
   0  -8  11     1350.74     1327.23     79.97 o
   1  -8  11     3814.24     4110.51    168.17 o
   2  -8  11       72.80      110.53     39.71 o
   3  -8  11     2523.65     2615.85    124.25 o
   4  -8  11      491.02      433.32     55.45 o
   5  -8  11      668.59      636.81     63.86 o
   6  -8  11      133.88       40.44     37.88 o
   7  -8  11        0.65        8.23     48.86 o
  -9  -7  11      176.11      180.61     56.00 o
  -8  -7  11      228.10      187.02     43.19 o
  -7  -7  11      265.18      343.47     40.44 o
  -6  -7  11      161.21      148.95     30.19 o
  -5  -7  11     4332.58     4186.09    125.90 o
  -4  -7  11     1139.41     1115.14     57.64 o
  -3  -7  11      638.68      622.17    111.62 o
  -2  -7  11     3301.27     3253.02    103.57 o
  -1  -7  11        7.32      -24.89     24.89 o
   0  -7  11     2691.15     2713.56    122.05 o
   1  -7  11      445.15      408.25     50.69 o
   2  -7  11     1153.98     1162.35     76.49 o
   3  -7  11      480.57      419.96     54.17 o
   4  -7  11      171.43      182.81     45.56 o
   5  -7  11      586.60      549.34     44.28 o
   6  -7  11       18.94       12.63     29.83 o
   7  -7  11       53.06       34.22     42.82 o
   8  -7  11       36.33      -15.01     43.92 o
 -10  -6  11      806.67      923.92     61.12 o
  -9  -6  11       38.14      -27.27     27.27 o
  -8  -6  11      172.88      171.28     37.51 o
  -7  -6  11      258.06      324.99     64.96 o
  -6  -6  11     1099.24      997.30     54.17 o
  -5  -6  11     1248.45     1131.25    100.10 o
  -4  -6  11        0.36       33.85     42.09 o
  -3  -6  11     5735.24     5519.91    154.26 o
  -2  -6  11      382.14      360.67     52.34 o
  -1  -6  11     6771.26     6908.07    185.37 o
   0  -6  11     4156.70     4155.90    124.25 o
   1  -6  11      304.15      227.46     43.00 o
   2  -6  11     1763.69     1669.60     90.21 o
   3  -6  11       34.80       15.19     21.59 o
   4  -6  11      890.78      788.32     69.72 o
   5  -6  11      286.28      290.59     36.60 o
   6  -6  11      346.04      300.10     52.34 o
   7  -6  11       56.60      129.37     48.86 o
   8  -6  11      524.40      481.45     69.54 o
 -12  -5  11      304.49      326.27     79.78 o
 -11  -5  11       32.57      139.26     66.61 o
 -10  -5  11        2.44       28.73     36.05 o
  -9  -5  11       29.36       24.70     23.24 o
  -8  -5  11      450.51      424.54     38.79 o
  -7  -5  11      627.41      558.49     68.44 o
  -6  -5  11     1432.62     1428.24    104.67 o
  -5  -5  11      123.66       97.72     24.70 o
  -4  -5  11     9195.84     9289.87    193.79 o
  -3  -5  11       79.94       68.80     20.49 o
  -2  -5  11     4170.25     4417.75    103.02 o
  -1  -5  11     2563.02     2666.54     71.18 o
   0  -5  11      345.47      351.89     24.15 o
   1  -5  11     1483.98     1504.55     43.55 o
   2  -5  11      270.72      316.02     33.67 o
   3  -5  11      237.23      251.79     31.66 o
   4  -5  11      196.33      163.59     28.18 o
   5  -5  11     1653.63     1730.72    115.83 o
   6  -5  11      863.33      785.21     48.68 o
   7  -5  11      132.39      101.56     42.09 o
   8  -5  11      970.77      856.03     77.95 o
 -12  -4  11       94.10      108.88     83.26 o
 -11  -4  11      288.85      298.09     65.51 o
 -10  -4  11      401.20      353.54     45.56 o
  -9  -4  11      998.45      991.62     48.86 o
  -8  -4  11       84.55       67.34     48.13 o
  -7  -4  11     1100.37     1021.45     51.05 o
  -6  -4  11       18.72       32.94     21.23 o
  -5  -4  11     3870.44     3963.94    113.45 o
  -4  -4  11       36.60       24.70     25.07 o
  -3  -4  11     1296.70     1297.04     53.80 o
  -2  -4  11      270.55      264.97     28.36 o
  -1  -4  11       45.42       39.53     17.93 o
   0  -4  11      214.58      196.17     21.78 o
   1  -4  11     1570.92     1646.55     46.66 o
   2  -4  11      387.08      396.17     29.10 o
   3  -4  11        0.17       39.16     19.40 o
   4  -4  11       46.32       55.45     32.02 o
   5  -4  11        4.55       42.45     26.17 o
   6  -4  11       30.75       21.04     36.60 o
   7  -4  11      553.30      705.43     70.63 o
   8  -4  11       56.56       84.18     43.19 o
 -13  -3  11      769.10     1069.76    124.62 o
 -12  -3  11       72.41       94.79     75.03 o
 -11  -3  11      942.22      946.98     53.98 o
 -10  -3  11     1446.98     1347.54     92.04 o
  -9  -3  11      304.14      279.43     40.07 o
  -8  -3  11     1108.18     1133.99     55.08 o
  -7  -3  11       12.25        8.05     28.36 o
  -6  -3  11     2494.76     2620.79     83.26 o
  -5  -3  11       27.30      -10.25     29.28 o
  -4  -3  11     1834.51     1843.81     66.06 o
  -3  -3  11        4.86        1.28     36.23 o
  -2  -3  11        2.43       48.68     18.30 o
  -1  -3  11      255.01      224.71     23.61 o
   0  -3  11       84.96       88.75     18.48 o
   1  -3  11      216.92      240.08     23.61 o
   2  -3  11       97.38       97.90     21.41 o
   3  -3  11      151.88      129.92     26.17 o
   4  -3  11       21.78       22.14     32.76 o
   5  -3  11     1428.09     1481.86     53.98 o
   6  -3  11     1949.54     1922.86    209.16 o
   7  -3  11       77.10      228.19     89.30 o
   8  -3  11     2164.13     2504.77    102.84 o
   9  -3  11       30.33      192.87     97.90 o
 -13  -2  11       24.89      -20.68     65.69 o
 -12  -2  11     1033.33      929.59     63.86 o
 -11  -2  11     1642.38     1726.33     91.50 o
 -10  -2  11     2001.28     2197.35     82.89 o
  -9  -2  11     3357.90     3614.79    113.09 o
  -8  -2  11       32.49       -2.93     27.81 o
  -7  -2  11     4703.84     4752.08    145.48 o
  -6  -2  11     1271.82     1312.96    119.31 o
  -5  -2  11     2537.56     2592.06     83.44 o
  -4  -2  11      269.29      310.53     32.57 o
  -3  -2  11       44.15       61.12     24.34 o
  -2  -2  11      460.25      498.10     31.11 o
  -1  -2  11       49.39       52.34     17.20 o
   0  -2  11      843.60      856.76     34.22 o
   1  -2  11     1529.33     1560.73     45.75 o
   2  -2  11      663.77      683.84     32.39 o
   3  -2  11       20.37       30.38     23.24 o
   4  -2  11       22.10       25.80     32.02 o
   5  -2  11     1622.83     1731.46     90.21 o
   6  -2  11       11.68      -23.42     28.55 o
   7  -2  11     5101.84     5216.32    156.46 o
   8  -2  11       43.40       51.05    174.21 o
   9  -2  11      503.40      565.81     76.86 o
 -13  -1  11       35.07      109.98     79.42 o
 -12  -1  11     1998.13     2107.50    124.25 o
 -11  -1  11      357.38      377.14     83.08 o
 -10  -1  11     4970.63     5179.54    148.22 o
  -9  -1  11       25.40       23.79     31.47 o
  -8  -1  11     4918.99     4963.43    195.25 o
  -7  -1  11      326.53      300.10     38.61 o
  -6  -1  11      768.59      835.90     48.31 o
  -5  -1  11     1136.82     1211.76     54.90 o
  -4  -1  11      329.18      318.77     25.25 o
  -3  -1  11      805.01      779.72     34.77 o
  -2  -1  11      238.53      205.32     35.32 o
  -1  -1  11     1004.89     1046.52     42.64 o
   0  -1  11     1516.64     1551.76     44.83 o
   1  -1  11      130.14      118.76     21.41 o
   2  -1  11     1555.41     1703.64     87.84 o
   3  -1  11       17.13        8.60     19.58 o
   4  -1  11      586.75      679.44     46.48 o
   5  -1  11       22.60       -7.69     40.81 o
   6  -1  11     4281.18     4505.96    139.62 o
   7  -1  11      529.06      556.11     52.34 o
   8  -1  11     2355.30     2684.10    103.21 o
 -13   0  11      590.92      628.76     52.70 o
 -12   0  11     1072.75      999.13     57.28 o
 -11   0  11     1417.91     1342.78     62.77 o
 -10   0  11        1.19       53.07     31.11 o
  -9   0  11     3613.52     3797.23    116.56 o
  -8   0  11      419.88      406.60     41.90 o
  -7   0  11      396.78      472.85     43.19 o
  -6   0  11      814.44      812.84     46.48 o
  -5   0  11        0.16      -16.29     17.93 o
  -4   0  11      285.35      329.38     26.90 o
  -3   0  11       41.00       28.73     21.78 o
  -2   0  11       85.64      103.02     32.21 o
  -1   0  11      615.95      632.05     32.76 o
   0   0  11      303.47      328.10     26.53 o
   1   0  11     4635.32     4812.83     96.98 o
   2   0  11        2.02       -5.31     19.95 o
   3   0  11     2857.82     3032.70     69.35 o
   4   0  11     1557.35     1493.02     66.43 o
   5   0  11     2412.45     2722.17    142.37 o
   6   0  11      128.22       82.89     35.50 o
   7   0  11     3143.02     3278.82    115.47 o
   8   0  11      113.77      182.62     43.19 o
 -13   1  11       50.24      -32.39     32.39 o
 -12   1  11     1161.08     1159.43     62.58 o
 -11   1  11       17.56       43.19     63.86 o
 -10   1  11     2662.13     2585.11     91.13 o
  -9   1  11      564.17      541.29     51.24 o
  -8   1  11       44.58       33.49     27.08 o
  -7   1  11     1553.17     1358.89     81.98 o
  -6   1  11       30.79       -8.42     16.65 o
  -5   1  11     3026.98     3137.00     79.60 o
  -4   1  11     2410.67     2377.05     80.70 o
  -3   1  11      628.17      562.51     35.32 o
  -2   1  11     1330.24     1359.98     48.31 o
  -1   1  11        2.51        0.18     18.30 o
   0   1  11     3101.72     3070.95     92.59 o
   1   1  11       48.41       60.57     23.79 o
   2   1  11     3506.16     3621.56     78.87 o
   3   1  11        7.70       13.54     27.45 o
   4   1  11     2931.17     3122.37    105.59 o
   5   1  11       88.65      106.13     36.96 o
   6   1  11      593.02      586.67     95.15 o
   7   1  11      838.74      819.25     62.40 o
   8   1  11      282.67      227.46     46.66 o
 -13   2  11     1311.84     1363.46    107.42 o
 -12   2  11      262.11      233.50     41.72 o
 -11   2  11     1243.17     1088.24     61.30 o
 -10   2  11      558.66      580.26     73.38 o
  -9   2  11      108.28       59.65     38.24 o
  -8   2  11     1003.31     1000.96     78.32 o
  -7   2  11       55.05       94.97     43.73 o
  -6   2  11      837.09      878.54     49.41 o
  -5   2  11     1255.24     1249.46     45.56 o
  -4   2  11      786.63      784.30     38.43 o
  -3   2  11       41.22       39.34     21.96 o
  -2   2  11     2709.42     2832.33     74.84 o
  -1   2  11     1173.66     1306.00     45.93 o
   0   2  11      616.04      624.55     41.90 o
   1   2  11     6581.67     6681.35    183.54 o
   2   2  11      124.53      153.89     23.24 o
   3   2  11     1402.70     1349.19     88.93 o
   4   2  11      358.31      409.35     52.15 o
   5   2  11     1391.38     1381.76     68.62 o
   6   2  11     1100.56     1062.81    118.03 o
   7   2  11      158.50      177.68     44.47 o
   8   2  11      105.37      -35.50     35.50 o
 -12   3  11      107.82      111.44     33.67 o
 -11   3  11      390.16      360.13     43.92 o
 -10   3  11      189.82      182.08     39.34 o
  -9   3  11        9.52       28.00     27.63 o
  -8   3  11        6.97       16.84     55.26 o
  -7   3  11      923.01      875.61     88.20 o
  -6   3  11       37.00      -14.27     31.29 o
  -5   3  11      531.03      523.17     42.64 o
  -4   3  11       89.10       96.62     23.06 o
  -3   3  11     1184.78     1252.57     44.28 o
  -2   3  11     1183.35     1259.89     47.03 o
  -1   3  11     1077.47     1058.97     45.02 o
   0   3  11     5465.19     5725.77    127.36 o
   1   3  11       97.55      139.80     23.79 o
   2   3  11     1755.36     1814.90     74.66 o
   3   3  11     1161.77     1180.65     99.00 o
   4   3  11      110.94       11.35     30.74 o
   5   3  11     1618.00     1612.15    105.77 o
   6   3  11       16.58      -31.29     31.29 o
   7   3  11      268.76      350.06    172.56 o
 -12   4  11      861.86      944.41     98.63 o
 -11   4  11      155.30      124.80     66.97 o
 -10   4  11        1.94       10.25     28.00 o
  -9   4  11      245.38      246.85     36.60 o
  -8   4  11      213.19      207.88     30.01 o
  -7   4  11      149.05      140.54     41.36 o
  -6   4  11      113.82      112.17     36.23 o
  -5   4  11     1216.89     1147.17     94.97 o
  -4   4  11       29.15       36.60     22.51 o
  -3   4  11     1685.45     1619.28     51.97 o
  -2   4  11      571.65      509.45     31.47 o
  -1   4  11     2352.15     2407.06     68.80 o
   0   4  11      155.38      210.26     40.81 o
   1   4  11     4235.82     4230.37    120.96 o
   2   4  11     2219.69     2184.36     86.37 o
   3   4  11       85.14       55.08     43.37 o
   4   4  11     1017.84      982.11    107.60 o
   5   4  11      116.72       79.05     83.26 o
   6   4  11      226.86      179.15     45.75 o
   7   4  11      214.85      138.34     50.51 o
 -12   5  11       85.46       77.77     80.70 o
 -11   5  11      251.15      249.96     50.32 o
 -10   5  11      923.02      846.33     58.37 o
  -9   5  11        5.42        1.83     34.95 o
  -8   5  11      312.50      311.63     48.31 o
  -7   5  11      611.55      561.41     45.93 o
  -6   5  11     1651.37     1723.77    108.70 o
  -5   5  11     2690.16     2731.13    157.92 o
  -4   5  11     3192.16     3236.19     87.10 o
  -3   5  11      818.43      787.41     40.26 o
  -2   5  11     1730.59     1942.26     62.40 o
  -1   5  11        1.59       -4.76     24.15 o
   0   5  11      711.74      628.94     46.48 o
   1   5  11      882.95      822.91     55.63 o
   2   5  11       18.30       -2.38     37.88 o
   3   5  11      384.13      405.87    118.03 o
   4   5  11      305.96      249.78     56.91 o
   5   5  11      108.03       71.55     48.86 o
   6   5  11       41.97        3.48     44.83 o
 -11   6  11      416.15      356.65     54.71 o
 -10   6  11     1062.90      976.07    117.11 o
  -9   6  11      929.37      917.15     59.47 o
  -8   6  11      611.03      608.08     51.79 o
  -7   6  11     1359.08     1144.97    104.67 o
  -6   6  11     1170.07     1158.33     73.38 o
  -5   6  11     1558.20     1637.76     68.80 o
  -4   6  11        2.90       69.54     27.45 o
  -3   6  11      375.55      369.27     32.39 o
  -2   6  11      526.74      528.66     34.95 o
  -1   6  11      815.71      859.14     40.99 o
   0   6  11        2.02      -18.67     52.15 o
   1   6  11      425.82      238.99     51.05 o
   2   6  11      430.28      348.60     52.52 o
   3   6  11      184.25      200.74     46.48 o
   4   6  11       28.63      -12.44     63.13 o
   5   6  11        0.53       22.69     45.93 o
   6   6  11        0.49       56.36     52.52 o
 -10   7  11      262.49      255.09     84.36 o
  -9   7  11      834.05      820.16     57.64 o
  -8   7  11     1529.71     1705.65     83.63 o
  -7   7  11     1092.20     1008.09     63.86 o
  -6   7  11     1887.27     1955.62     80.52 o
  -5   7  11       79.85       74.29     48.86 o
  -4   7  11     1529.90     1562.19     74.29 o
  -3   7  11     2482.05     2528.74     85.64 o
  -2   7  11      430.73      451.99     36.60 o
  -1   7  11      321.12      312.55     50.51 o
   0   7  11      363.10      368.36     80.88 o
   1   7  11        4.10       28.36     40.26 o
   2   7  11      192.57      315.29     55.26 o
   3   7  11      101.77      101.93     49.04 o
   4   7  11       96.09      137.24     64.96 o
   5   7  11      295.54      303.40     64.41 o
 -10   8  11      397.27      324.26     44.83 o
  -9   8  11     2538.28     2571.93    133.77 o
  -8   8  11      238.29      337.25     54.17 o
  -7   8  11     1496.66     1471.24     71.73 o
  -6   8  11      259.97      284.92     49.22 o
  -5   8  11     3381.46     3389.53    112.36 o
  -4   8  11      711.68      688.41     50.14 o
  -3   8  11       10.42        3.66     23.79 o
  -2   8  11     2098.58     2100.91     68.80 o
  -1   8  11       30.40      -33.49     33.49 o
   0   8  11      114.22      134.68     86.74 o
   1   8  11      622.87      621.44     59.65 o
   2   8  11      205.53      259.48     51.60 o
   3   8  11      468.40      447.41     67.16 o
   4   8  11      223.15      159.57     50.51 o
  -9   9  11       29.31       71.37     48.68 o
  -8   9  11     1752.87     1769.88    124.43 o
  -7   9  11        8.06       70.45     52.70 o
  -6   9  11      665.44      620.15     92.59 o
  -5   9  11      947.75      942.22     64.96 o
  -4   9  11        4.96       22.51     36.23 o
  -3   9  11      945.38      973.87     57.09 o
  -2   9  11      167.77      122.60     65.33 o
  -1   9  11      130.62      147.12     49.77 o
   0   9  11      988.30      910.01    222.52 o
   1   9  11      776.65      888.05     71.00 o
   2   9  11     1302.96     1214.14     75.21 o
  -7  10  11      563.86      593.62     60.94 o
  -6  10  11      430.34      406.60    100.64 o
  -5  10  11        7.20       12.99     41.90 o
  -4  10  11      197.97      202.94    175.12 o
  -3  10  11      481.26      499.93    106.68 o
  -2  10  11       85.52       49.59     52.52 o
  -1  10  11      699.42      678.16    102.66 o
   0  10  11      163.90      116.75    164.87 o
   1  10  11      578.50      537.81     63.50 o
  -2 -13  12      331.17      387.94     55.26 o
  -1 -13  12       11.10       17.75     41.36 o
  -5 -12  12     1445.40     1513.33     95.34 o
  -4 -12  12      119.83      210.44     49.59 o
  -3 -12  12      395.17      475.96     68.62 o
  -2 -12  12      312.58      236.06     50.14 o
  -1 -12  12      404.36      416.67     59.29 o
   0 -12  12      175.57      136.14     45.38 o
   1 -12  12      176.98      236.97     55.08 o
   2 -12  12        3.94       86.74     49.41 o
  -7 -11  12      559.40      518.41     61.67 o
  -6 -11  12     1758.27     1686.81     98.63 o
  -5 -11  12      171.19      141.63     47.39 o
  -4 -11  12      260.76      238.07     55.63 o
  -3 -11  12      327.89      321.70     52.70 o
  -2 -11  12        0.84        5.67     38.24 o
  -1 -11  12        9.09       -9.70     38.98 o
   0 -11  12      108.70       46.48     40.44 o
   2 -11  12      563.84      431.49     58.56 o
   3 -11  12      353.47      304.86     56.00 o
   4 -11  12       19.66       86.19     48.49 o
  -8 -10  12      188.40      153.35     89.67 o
  -7 -10  12      249.71      191.77     45.38 o
  -6 -10  12       50.64        2.93     37.33 o
  -5 -10  12     1057.71      968.39     74.11 o
  -4 -10  12        1.54       19.03     34.59 o
  -3 -10  12      331.27      308.52     49.22 o
  -2 -10  12        1.29       45.56     41.90 o
  -1 -10  12      175.70      112.17     40.99 o
   0 -10  12      422.29      465.71     54.53 o
   2 -10  12     1697.04     1663.02     98.63 o
   3 -10  12       65.83       78.50     44.28 o
   4 -10  12      545.92      487.12     66.61 o
   5 -10  12     1949.92     1817.46    105.59 o
  -8  -9  12      207.41      188.30     53.07 o
  -7  -9  12      224.28      186.65     36.23 o
  -6  -9  12     1253.18     1276.72     63.86 o
  -5  -9  12       37.99      -29.46     29.46 o
  -4  -9  12      102.01       31.29     35.32 o
  -3  -9  12       20.76       20.13     34.59 o
  -2  -9  12       11.50       36.96     34.95 o
  -1  -9  12     1260.19     1090.62     74.11 o
   0  -9  12      363.55      329.38     53.07 o
   1  -9  12     2882.48     2767.91    129.56 o
   2  -9  12       62.59      124.07     45.93 o
   3  -9  12      929.04      894.82     72.28 o
   4  -9  12     1037.35     1062.26     80.88 o
   5  -9  12      680.80      661.51     74.66 o
   6  -9  12      890.24      836.82     76.86 o
  -9  -8  12      333.26      456.20     53.80 o
  -8  -8  12        0.21       50.32     36.96 o
  -7  -8  12       15.59       35.50     58.37 o
  -6  -8  12       38.06        1.65     49.41 o
  -5  -8  12      651.28      576.79     68.80 o
  -4  -8  12        8.39       54.71     32.94 o
  -3  -8  12      178.48      181.34     37.51 o
  -2  -8  12       62.95       15.92     34.95 o
  -1  -8  12       59.89       48.31     36.05 o
   0  -8  12     2798.64     2960.60    135.78 o
   1  -8  12      306.04      226.73     51.05 o
   2  -8  12      499.58      511.82     56.73 o
   3  -8  12      153.73      120.04     44.83 o
   4  -8  12     1274.54     1212.68     82.89 o
   5  -8  12     1645.51     1552.31     94.97 o
   6  -8  12        0.06       38.43     43.37 o
 -10  -7  12     1136.00     1104.35    133.58 o
  -9  -7  12        0.98       52.52     60.39 o
  -8  -7  12       26.52       96.80     42.27 o
  -7  -7  12      121.75      136.14     35.87 o
  -6  -7  12       14.73       20.68     28.00 o
  -5  -7  12      176.26      208.98     36.23 o
  -4  -7  12      167.98      115.47     34.04 o
  -3  -7  12      277.64      322.06     69.17 o
  -2  -7  12      110.48       88.75     33.67 o
  -1  -7  12     3259.69     3274.43    107.78 o
   0  -7  12      424.86      405.32     50.87 o
   1  -7  12     1020.69     1045.79     74.84 o
   2  -7  12     3648.29     3891.11    163.59 o
   3  -7  12      542.35      390.87     53.62 o
   4  -7  12     3204.63     3148.35    143.10 o
   5  -7  12        6.77       42.27     32.39 o
   6  -7  12      375.78      411.91     47.03 o
   7  -7  12       62.92      159.57     53.25 o
 -10  -6  12       59.41       35.32     47.39 o
  -9  -6  12      124.10       87.29    103.94 o
  -8  -6  12      549.16      532.69     50.32 o
  -7  -6  12       45.63       42.82     34.40 o
  -6  -6  12       14.97       -8.78     50.87 o
  -5  -6  12      141.55      100.46     33.67 o
  -4  -6  12     2365.54     2354.72     85.09 o
  -3  -6  12     1667.10     1557.43     68.80 o
  -2  -6  12     2555.27     2454.63     98.27 o
  -1  -6  12     1076.53     1061.71     56.36 o
   0  -6  12     2838.55     2891.43    130.29 o
   1  -6  12     2669.85     2572.11    120.59 o
   2  -6  12      914.12      817.42     96.98 o
   3  -6  12     2052.40     2153.98     79.60 o
   4  -6  12      311.32      273.75     36.05 o
   5  -6  12     1361.53     1425.13     65.51 o
   6  -6  12       79.59       65.14     37.88 o
   7  -6  12      280.74      383.73     65.14 o
 -11  -5  12      115.76      123.70     32.02 o
 -10  -5  12        3.59       56.73     43.37 o
  -9  -5  12        0.51       36.78     39.53 o
  -8  -5  12      100.18      139.26     36.42 o
  -7  -5  12     1024.41     1087.33     54.53 o
  -6  -5  12       10.98       72.83     32.94 o
  -5  -5  12     1308.98     1302.34     63.68 o
  -4  -5  12      991.48     1025.11     97.17 o
  -3  -5  12     4633.13     4938.00    144.20 o
  -2  -5  12      155.78       95.70     46.30 o
  -1  -5  12     1499.99     1504.55     66.43 o
   0  -5  12     2691.76     2721.62     76.12 o
   1  -5  12      381.45      407.34     48.86 o
   2  -5  12     1853.63     1770.62     69.35 o
   3  -5  12       23.46       29.10     23.97 o
   4  -5  12      578.83      607.35     61.30 o
   5  -5  12       23.03      -12.81     32.02 o
   6  -5  12      227.81      260.76     49.59 o
   7  -5  12      432.35      356.65     57.46 o
 -12  -4  12      280.01      156.64     54.90 o
 -11  -4  12       65.91       17.02     38.06 o
 -10  -4  12      161.47      153.53     32.02 o
  -9  -4  12       11.24       -5.86     26.17 o
  -8  -4  12      508.05      384.10     69.17 o
  -7  -4  12      336.72      305.41     32.21 o
  -6  -4  12      860.16      873.96     48.86 o
  -5  -4  12      340.81      271.37     38.06 o
  -4  -4  12     2369.57     2439.81     71.00 o
  -3  -4  12      200.85      196.90     28.18 o
  -2  -4  12     3060.23     3132.80     81.98 o
  -1  -4  12     3119.59     3226.85     72.28 o
   0  -4  12       33.34       28.73     22.69 o
   1  -4  12     3576.68     3779.67     82.53 o
   2  -4  12      595.13      555.01     34.04 o
   3  -4  12       72.00      103.94     23.42 o
   4  -4  12        4.46       -8.23     28.36 o
   5  -4  12        1.50        5.86     25.62 o
   6  -4  12      301.68      325.17     79.05 o
   7  -4  12      257.84      297.73     53.43 o
 -12  -3  12       48.05        2.74     29.28 o
 -11  -3  12       15.76       28.55     34.95 o
 -10  -3  12       56.14       17.02     36.96 o
  -9  -3  12       28.19       19.40     28.36 o
  -8  -3  12      118.99      130.11     47.94 o
  -7  -3  12     4934.23     4850.16    135.96 o
  -6  -3  12       28.71       37.70     24.52 o
  -5  -3  12      597.04      588.13     41.90 o
  -4  -3  12     1689.40     1729.63     89.85 o
  -3  -3  12     2467.13     2592.61     91.68 o
  -2  -3  12     1012.12     1029.14     37.33 o
  -1  -3  12        5.23       21.59     23.06 o
   0  -3  12     2006.31     2121.59     55.26 o
   1  -3  12      689.81      742.03     33.12 o
   2  -3  12     1845.73     1893.40     59.84 o
   3  -3  12      160.74      143.28     28.36 o
   4  -3  12      106.47       83.26     26.17 o
   5  -3  12       16.59      -29.46     40.81 o
   6  -3  12       58.12       26.17     45.56 o
   7  -3  12       90.96       93.51    139.80 o
   8  -3  12        9.87      143.65     94.79 o
 -12  -2  12        2.55       -4.94     36.05 o
 -11  -2  12       39.39       -6.95     82.71 o
 -10  -2  12     1153.31     1057.68     62.22 o
  -9  -2  12      168.90      152.80     39.53 o
  -8  -2  12     2061.04     2103.11     77.95 o
  -7  -2  12      178.46      160.30     38.79 o
  -6  -2  12     4326.59     4453.44    127.18 o
  -5  -2  12     3125.11     3026.11     96.62 o
  -4  -2  12     1622.24     1581.40     63.68 o
  -3  -2  12     4011.80     4139.43     97.35 o
  -2  -2  12      445.38      431.49     32.21 o
  -1  -2  12      442.21      453.82     29.46 o
   0  -2  12        1.03       27.08     19.76 o
   1  -2  12      409.35      418.68     35.68 o
   2  -2  12      218.17      238.62     33.30 o
   3  -2  12      153.14      120.59     25.80 o
   4  -2  12       39.71       36.42     24.89 o
   5  -2  12        5.97      -17.38     40.07 o
   6  -2  12     1833.79     2006.67     89.12 o
   7  -2  12       24.66      -29.10     36.23 o
 -12  -1  12      118.74      163.78     40.07 o
 -11  -1  12     2388.62     2402.85     93.33 o
 -10  -1  12        1.82       63.31     64.96 o
  -9  -1  12     2547.67     2571.93    127.91 o
  -8  -1  12       53.75       22.87     29.64 o
  -7  -1  12     1650.70     1699.61     68.80 o
  -6  -1  12      529.45      545.13     43.92 o
  -5  -1  12        5.06       43.19     26.35 o
  -4  -1  12     2315.86     2378.69     65.88 o
  -3  -1  12      319.84      276.68     30.01 o
  -2  -1  12      246.18      284.55     26.17 o
  -1  -1  12        2.31        0.55     23.97 o
   0  -1  12      337.82      307.97     27.63 o
   1  -1  12      955.45     1081.66     40.07 o
   2  -1  12      694.43      723.73     36.42 o
   3  -1  12       79.76      135.23     23.97 o
   4  -1  12      270.54      280.16     96.62 o
   5  -1  12     2171.58     1966.96    125.90 o
   6  -1  12      383.32      318.22     63.50 o
   7  -1  12     1607.73     1743.90     97.90 o
 -12   0  12      480.18      443.57     46.48 o
 -11   0  12      265.10      235.69     67.34 o
 -10   0  12     1769.05     1949.76     81.61 o
  -9   0  12       25.62       -9.33     31.29 o
  -8   0  12      200.05      256.00     65.88 o
  -7   0  12      650.29      675.05     45.93 o
  -6   0  12       84.84       39.53     31.84 o
  -5   0  12     1443.71     1373.34     52.15 o
  -4   0  12       32.82       34.59     20.68 o
  -3   0  12       20.80       54.71     39.34 o
  -2   0  12      407.00      404.77     31.66 o
  -1   0  12       44.28       25.80     22.69 o
   0   0  12      932.63      966.92     53.98 o
   1   0  12       74.83       33.30     19.03 o
   2   0  12     1497.93     1544.26     47.39 o
   3   0  12        1.71       36.05     30.93 o
   4   0  12     3554.11     3532.26    116.20 o
   5   0  12      193.82      152.07     45.02 o
   6   0  12     1685.85     1810.51     82.53 o
   7   0  12     1184.91     1187.97    113.27 o
 -12   1  12       29.85       17.93     48.13 o
 -11   1  12     1256.74     1273.61     68.26 o
 -10   1  12      249.80      275.40    100.46 o
  -9   1  12      347.82      307.79     38.98 o
  -8   1  12      588.59      570.56     43.19 o
  -7   1  12       50.46       32.02     25.25 o
  -6   1  12     1920.86     1916.09     76.12 o
  -5   1  12      216.92      230.93     28.36 o
  -4   1  12      184.83      101.19     24.70 o
  -3   1  12       63.81       62.22     24.34 o
  -2   1  12      498.45      539.46     34.04 o
  -1   1  12     2041.60     2131.11     62.95 o
   0   1  12      161.84      185.00     25.25 o
   1   1  12     1458.61     1578.84     48.31 o
   2   1  12      266.84      189.76     25.44 o
   3   1  12     4694.52     4770.01    144.75 o
   4   1  12       70.33        8.23     46.30 o
   5   1  12     1454.75     1570.61     77.77 o
   6   1  12     1326.80     1472.71     84.72 o
   7   1  12       60.06      -13.18     67.34 o
 -12   2  12     2198.52     2347.77    129.19 o
 -11   2  12      792.28      829.50     82.35 o
 -10   2  12      388.54      307.61     45.93 o
  -9   2  12      183.16      162.86     36.78 o
  -8   2  12      149.49       88.93     40.81 o
  -7   2  12      696.87      646.69     44.83 o
  -6   2  12       31.33       11.53     27.63 o
  -5   2  12      622.68      542.75     58.01 o
  -4   2  12       18.78       24.34     27.45 o
  -3   2  12        1.92      -20.86     22.51 o
  -2   2  12     1077.02     1159.79     44.47 o
  -1   2  12        5.97       14.64     27.81 o
   0   2  12     1067.75     1075.43     58.01 o
   1   2  12       75.53       50.14     24.15 o
   2   2  12     3053.46     3132.43    107.23 o
   3   2  12       11.68        6.59     40.26 o
   4   2  12      451.45      417.95     64.96 o
   5   2  12     1096.87     1015.96     66.79 o
   6   2  12       80.13       81.25    116.38 o
   7   2  12      845.35      870.85     68.99 o
 -12   3  12      173.49      328.65     57.82 o
 -11   3  12      774.73      685.67     62.40 o
 -10   3  12     1152.67     1132.34     90.95 o
  -9   3  12      350.56      385.56     66.24 o
  -8   3  12       36.50        4.94     26.53 o
  -7   3  12      663.94      678.89     52.70 o
  -6   3  12      324.66      270.09     38.79 o
  -5   3  12     1258.97     1215.06     87.65 o
  -4   3  12     1186.83     1169.86     47.03 o
  -3   3  12      482.44      430.76     33.67 o
  -2   3  12       14.09       30.56     22.51 o
  -1   3  12     1982.21     1916.82     60.02 o
   0   3  12      977.33      874.88     41.54 o
   1   3  12     1856.89     1847.84     58.74 o
   2   3  12      845.39      762.89     77.40 o
   3   3  12      668.97      751.72     54.90 o
   4   3  12     2536.90     2601.21     99.18 o
   5   3  12       69.91       60.75     89.30 o
   6   3  12     1047.49     1028.77     67.34 o
 -11   4  12      549.79      466.63     50.14 o
 -10   4  12       75.86       85.64     34.22 o
  -9   4  12       18.07       29.46     26.90 o
  -8   4  12      561.63      510.73     85.46 o
  -7   4  12      316.48      254.54     44.28 o
  -6   4  12      344.78      308.89     43.19 o
  -5   4  12      109.05       85.09     39.16 o
  -4   4  12     2907.34     2887.41     77.40 o
  -3   4  12      657.74      550.62     47.21 o
  -2   4  12     6675.98     6579.05    145.29 o
  -1   4  12      902.83      877.80     45.20 o
   0   4  12     4119.25     3893.85    116.02 o
   1   4  12     2057.54     2089.38     84.18 o
   2   4  12       45.77      -37.70     41.72 o
   3   4  12      354.60      397.27     89.85 o
   4   4  12        0.55      -44.65     53.43 o
   5   4  12     1242.49     1193.83     94.97 o
   6   4  12      374.89      279.06    163.23 o
 -11   5  12       96.31       24.15     32.21 o
 -10   5  12      127.46      104.67     43.19 o
  -9   5  12      679.56      643.58     45.93 o
  -8   5  12      104.25      125.53     36.96 o
  -7   5  12     1256.58     1150.83     63.31 o
  -6   5  12      119.39      101.19     32.21 o
  -5   5  12     1748.09     1645.27     74.11 o
  -4   5  12       58.06       49.96     30.38 o
  -3   5  12      377.60      426.00     33.49 o
  -2   5  12      174.47      121.32     31.29 o
  -1   5  12     3588.37     3553.67     92.23 o
   0   5  12      802.81      718.05     52.15 o
   1   5  12       61.80       23.97     31.11 o
   2   5  12     1068.22     1115.14    100.83 o
   3   5  12      173.52      146.58     44.10 o
   4   5  12      181.19       35.68     39.71 o
   5   5  12      520.38      416.30     57.28 o
 -10   6  12      178.21      155.72     61.12 o
  -9   6  12       31.48      180.61     67.16 o
  -8   6  12      840.14      822.72     56.91 o
  -7   6  12       47.00       46.11     51.60 o
  -6   6  12      571.79      577.88     47.58 o
  -5   6  12      652.17      672.31     50.14 o
  -4   6  12     1818.64     1822.40     77.22 o
  -3   6  12      326.32      275.03     31.11 o
  -2   6  12     1551.81     1524.31     54.90 o
  -1   6  12       99.26      113.09     26.72 o
   0   6  12     1440.13     1261.54     83.44 o
   1   6  12     1815.34     1746.28     79.97 o
   2   6  12      238.17      210.26     67.16 o
   3   6  12      963.93      867.01     89.48 o
   4   6  12      156.60       96.44     65.88 o
  -9   7  12      882.96      864.08     94.79 o
  -8   7  12       87.39       46.30     39.89 o
  -7   7  12     1238.04     1247.63     87.65 o
  -6   7  12       43.10       92.96     33.49 o
  -5   7  12     3481.94     3556.97    114.55 o
  -4   7  12      348.90      383.36     46.11 o
  -3   7  12      599.61      628.76     51.79 o
  -2   7  12     1873.61     1711.69     61.48 o
  -1   7  12      798.52      738.92     91.13 o
   0   7  12     1313.22     1289.72     73.75 o
   1   7  12       92.71       76.12     44.47 o
   2   7  12      132.13      139.26    130.47 o
   3   7  12      312.94      393.06     64.23 o
  -8   8  12     2180.48     2241.63     94.06 o
  -7   8  12        0.18      -51.24     56.36 o
  -6   8  12     2135.55     2142.45     86.74 o
  -5   8  12      450.28      377.69     55.26 o
  -4   8  12     2272.01     2193.69     85.64 o
  -3   8  12      650.99      697.01     55.63 o
  -2   8  12        0.76       -7.69     39.53 o
  -1   8  12     1882.82     1684.61    122.05 o
   0   8  12       35.10      -10.43     38.43 o
   1   8  12       17.45      122.60     52.34 o
   2   8  12     1220.71     1225.67    122.60 o
  -7   9  12     2006.73     1939.52     90.76 o
  -6   9  12      433.65      331.40     45.56 o
  -5   9  12      213.04      302.12     44.47 o
  -4   9  12      587.80      556.66     56.18 o
  -3   9  12      153.94      217.39     43.37 o
  -2   9  12      512.42      347.50     67.52 o
  -1   9  12      276.43      244.29     60.57 o
   0   9  12      535.48      603.69     87.84 o
  -3 -12  13       67.83       28.00     40.81 o
  -2 -12  13      164.00      150.42     49.59 o
  -1 -12  13      615.79      602.22     70.82 o
  -5 -11  13     1770.90     1705.84    105.22 o
  -4 -11  13      185.27      199.46     51.42 o
  -3 -11  13      611.76      629.67     72.28 o
  -2 -11  13      118.56      156.09     48.13 o
  -1 -11  13       99.03       51.79     40.26 o
   0 -11  13      993.51      973.51     78.87 o
   1 -11  13       31.18      -34.59     34.59 o
   2 -11  13       10.48       10.43     42.09 o
  -7 -10  13       66.95        1.65     36.05 o
  -6 -10  13     3643.43     3907.39    169.08 o
  -5 -10  13      412.64      400.93     56.73 o
  -4 -10  13      337.59      373.48     57.82 o
  -3 -10  13       27.53       -8.42     36.96 o
  -2 -10  13      465.74      533.97     66.61 o
  -1 -10  13      265.03      303.40     57.64 o
   0 -10  13        1.92       51.97     41.72 o
   1 -10  13      237.94      218.31     50.14 o
   3 -10  13       11.19      -21.78     45.38 o
  -8  -9  13       41.69      -36.96     36.96 o
  -7  -9  13     2463.22     2466.71    203.67 o
  -6  -9  13       22.02       88.38     36.23 o
  -5  -9  13       56.74       39.53     33.49 o
  -4  -9  13      314.82      222.88     40.07 o
  -3  -9  13      317.23      342.01     56.91 o
  -2  -9  13      102.80      104.49     41.72 o
  -1  -9  13        8.05        8.05     32.94 o
   0  -9  13       97.01       76.12     42.45 o
   1  -9  13       68.93       54.17     44.28 o
   2  -9  13       63.45       13.54     39.89 o
   3  -9  13       80.26       40.81     41.17 o
   4  -9  13       70.25       93.14     45.38 o
  -9  -8  13      225.94      243.74     45.38 o
  -8  -8  13     1092.66     1155.77    180.98 o
  -7  -8  13       59.06       50.69     71.00 o
  -6  -8  13      137.41      173.29     38.98 o
  -5  -8  13      714.16      630.40     50.32 o
  -4  -8  13      103.33       58.37     34.40 o
  -3  -8  13       20.21       -8.42     29.28 o
  -2  -8  13       35.47       32.02     34.77 o
  -1  -8  13      656.57      647.42     66.24 o
   0  -8  13        9.28      -22.14     35.68 o
   1  -8  13      798.56      830.23     74.84 o
   2  -8  13      479.75      424.90     56.36 o
   3  -8  13      266.44      240.45     50.51 o
   4  -8  13     2148.29     2171.00    116.02 o
   5  -8  13       14.47       66.24     48.49 o
 -10  -7  13      294.98      313.83     48.86 o
  -9  -7  13      444.63      424.54     53.62 o
  -8  -7  13      599.72      614.30     86.92 o
  -7  -7  13       13.37       -7.32     27.45 o
  -6  -7  13      391.64      267.35     41.36 o
  -5  -7  13      131.56      149.14     37.70 o
  -4  -7  13        6.31       19.58     31.29 o
  -3  -7  13      442.67      423.62     44.83 o
  -2  -7  13      350.63      242.28     38.43 o
  -1  -7  13       29.49      -45.93     47.76 o
   0  -7  13     3400.77     3597.41    157.19 o
   1  -7  13     2777.14     2952.00    137.97 o
   2  -7  13      815.23      849.81     73.56 o
   3  -7  13     3471.73     3309.02    146.58 o
   4  -7  13      132.53      170.55     50.14 o
   5  -7  13     2460.55     2604.50    169.63 o
 -10  -6  13      116.46       85.64     41.36 o
  -9  -6  13       37.42      -34.59     34.59 o
  -8  -6  13        0.40       77.95     60.02 o
  -7  -6  13      301.34      302.67     43.00 o
  -6  -6  13       29.47       -5.49     33.30 o
  -5  -6  13      187.98      236.24     42.45 o
  -4  -6  13      982.78      862.98     54.35 o
  -3  -6  13      380.49      349.33     85.82 o
  -2  -6  13      302.18      283.27     41.17 o
  -1  -6  13     3824.12     4035.85    125.71 o
   0  -6  13     2986.17     3021.72    174.57 o
   1  -6  13      669.61      574.41     59.47 o
   2  -6  13     2119.06     2026.80    158.29 o
   3  -6  13      122.75      164.33     92.41 o
   4  -6  13     4070.03     4202.92    174.39 o
   5  -6  13      784.94      810.83     53.80 o
   6  -6  13       38.34      124.80     51.60 o
 -11  -5  13       96.78      144.93     58.56 o
 -10  -5  13       89.80      130.84     53.07 o
  -9  -5  13       41.55       29.28     47.03 o
  -8  -5  13      666.46      662.61     76.31 o
  -7  -5  13        0.83      -11.89     36.60 o
  -6  -5  13      623.92      589.05     51.60 o
  -5  -5  13      506.22      474.86    102.11 o
  -4  -5  13      431.56      378.61     63.50 o
  -3  -5  13      615.58      532.14     51.42 o
  -2  -5  13      800.29      728.67     50.87 o
  -1  -5  13     1246.99     1196.21    104.12 o
   0  -5  13      192.19      188.30     29.10 o
   1  -5  13     1427.88     1344.98     68.07 o
   2  -5  13       48.52       30.93     25.80 o
   3  -5  13      215.32      280.89     91.68 o
   4  -5  13      255.61      260.21     45.20 o
   5  -5  13      710.59      730.13     49.77 o
   6  -5  13       51.80       15.37     41.72 o
 -11  -4  13       95.14       72.10     96.98 o
 -10  -4  13       13.17       29.64     71.37 o
  -9  -4  13      167.40      147.67     35.13 o
  -8  -4  13      165.54      191.77     31.84 o
  -7  -4  13     1502.24     1565.48     66.43 o
  -6  -4  13       35.74       24.89     32.21 o
  -5  -4  13      935.50      974.06     54.53 o
  -4  -4  13     1887.30     1989.65     81.06 o
  -3  -4  13       90.98       55.81     31.11 o
  -2  -4  13      540.03      597.28     81.80 o
  -1  -4  13      469.41      477.60     29.28 o
   0  -4  13     1057.14     1129.60     43.55 o
   1  -4  13       29.18       32.94     24.89 o
   2  -4  13      999.67     1065.74     46.11 o
   3  -4  13       10.58       45.93     22.87 o
   4  -4  13       23.82       21.41     62.58 o
   5  -4  13      262.88      359.39     63.31 o
   6  -4  13      201.10      116.20     59.84 o
 -11  -3  13      461.29      459.49     99.36 o
 -10  -3  13      370.54      375.68     48.68 o
  -9  -3  13        0.14        6.04     62.77 o
  -8  -3  13      265.71      270.83     33.85 o
  -7  -3  13      242.88      267.17     97.17 o
  -6  -3  13     2704.65     2760.96     92.96 o
  -5  -3  13      675.15      727.57     63.13 o
  -4  -3  13      296.65      275.77     37.51 o
  -3  -3  13     4326.42     4684.55    113.82 o
  -2  -3  13      276.86      202.75     40.07 o
  -1  -3  13      593.96      660.60     62.03 o
   0  -3  13       94.38       68.26     22.32 o
   1  -3  13     1517.18     1519.55     47.94 o
   2  -3  13      144.68      133.03     23.97 o
   3  -3  13      309.81      291.14     31.66 o
   4  -3  13        5.99       88.93     32.21 o
   5  -3  13        1.84       -1.46     39.71 o
   6  -3  13      145.47      244.11     57.64 o
 -11  -2  13       47.45       -4.94     89.85 o
 -10  -2  13      618.53      578.98     79.97 o
  -9  -2  13        6.32       46.66     28.18 o
  -8  -2  13      141.00      187.20     28.91 o
  -7  -2  13     2908.36     2834.34    157.19 o
  -6  -2  13      532.32      525.00     47.39 o
  -5  -2  13     1545.65     1509.12     62.58 o
  -4  -2  13     1438.06     1491.01     94.61 o
  -3  -2  13        9.18       -2.56     19.95 o
  -2  -2  13     2099.64     2173.38     58.56 o
  -1  -2  13       54.42       38.61     20.31 o
   0  -2  13      245.71      232.76     30.56 o
   1  -2  13      301.90      300.29     30.19 o
   2  -2  13       92.43      114.55     36.78 o
   3  -2  13       41.26      115.83     78.14 o
   4  -2  13        1.31       21.41     62.40 o
   5  -2  13      321.40      344.39     54.17 o
   6  -2  13       14.91       14.27     45.38 o
 -11  -1  13      465.67      394.16     58.92 o
 -10  -1  13      723.75      782.47     62.77 o
  -9  -1  13      189.37      233.13     48.31 o
  -8  -1  13      537.68      493.89     42.45 o
  -7  -1  13     1554.47     1477.28     97.17 o
  -6  -1  13      500.88      445.40     42.27 o
  -5  -1  13     2864.37     2890.70     93.87 o
  -4  -1  13       20.43        3.84     18.85 o
  -3  -1  13     4928.19     4906.34    114.19 o
  -2  -1  13      386.16      382.27     31.11 o
  -1  -1  13      566.39      614.48     31.29 o
   0  -1  13      271.74      269.18     30.01 o
   1  -1  13       70.64       32.94     24.15 o
   2  -1  13      289.83      255.82     28.36 o
   3  -1  13      310.95      284.92     48.31 o
   4  -1  13      377.34      447.41     48.86 o
   5  -1  13      936.00      868.84     63.13 o
   6  -1  13      607.60      624.00     57.82 o
 -11   0  13     1304.38     1327.96     79.78 o
 -10   0  13     2044.49     2179.78    195.80 o
  -9   0  13     1617.69     1656.06     74.66 o
  -8   0  13     1537.52     1531.26     94.06 o
  -7   0  13      177.13      157.19     41.72 o
  -6   0  13     4014.97     4251.78    129.37 o
  -5   0  13        3.42      -11.71     19.58 o
  -4   0  13     3963.51     3959.00     97.17 o
  -3   0  13      670.32      726.29     59.84 o
  -2   0  13      131.96      145.11     34.22 o
  -1   0  13      522.30      560.50     38.98 o
   0   0  13       14.38       10.43     21.96 o
   1   0  13       77.55       66.97     30.01 o
   2   0  13       54.38       80.70     24.15 o
   3   0  13     1172.17     1209.02     90.76 o
   4   0  13      651.87      617.41     59.11 o
   5   0  13     1037.45     1181.20     72.83 o
   6   0  13     1214.03     1356.51     73.56 o
 -11   1  13      792.83      774.60     59.84 o
 -10   1  13      454.52      526.28     55.63 o
  -9   1  13     1581.52     1413.78     91.13 o
  -8   1  13        4.57       38.61     34.04 o
  -7   1  13     1313.62     1273.06     97.72 o
  -6   1  13       86.79       45.38     36.78 o
  -5   1  13     2163.52     2131.47     66.97 o
  -4   1  13      170.40      113.27     30.93 o
  -3   1  13       91.59       85.46     25.44 o
  -2   1  13     1122.62     1129.05     47.94 o
  -1   1  13       54.82       60.20     28.00 o
   0   1  13      534.34      544.76     39.89 o
   1   1  13      614.96      561.23     33.67 o
   2   1  13      287.38      426.18     51.05 o
   3   1  13      136.29      104.85     44.47 o
   4   1  13     1632.94     1493.93     74.11 o
   5   1  13      625.59      693.17    118.39 o
   6   1  13      154.07       91.13     65.51 o
 -11   2  13      552.49      547.87     61.30 o
 -10   2  13     1643.79     1735.30     75.58 o
  -9   2  13       13.86       27.81     26.35 o
  -8   2  13     1193.69     1202.06     62.03 o
  -7   2  13      988.12      827.12     54.53 o
  -6   2  13      441.40      429.11     43.92 o
  -5   2  13      662.09      644.13     40.26 o
  -4   2  13      545.72      505.60     39.89 o
  -3   2  13       12.76       28.91     26.72 o
  -2   2  13      345.35      310.90     30.38 o
  -1   2  13      803.89      822.18     41.36 o
   0   2  13      187.62      200.37     29.28 o
   1   2  13      401.50      443.39     49.04 o
   2   2  13      277.20      231.48     42.45 o
   3   2  13      711.60      696.10     54.53 o
   4   2  13     1285.18     1381.03     72.46 o
   5   2  13      278.97      336.89     52.34 o
 -11   3  13     2263.73     2251.88    137.24 o
 -10   3  13       65.96      -15.55     28.91 o
  -9   3  13      308.95      376.41     42.45 o
  -8   3  13      685.42      692.07     52.70 o
  -7   3  13      503.03      497.37     47.03 o
  -6   3  13      673.69      817.42     68.80 o
  -5   3  13      213.24      214.65     41.72 o
  -4   3  13      105.60       63.31     28.55 o
  -3   3  13      393.29      400.20     37.88 o
  -2   3  13      369.02      376.96     32.94 o
  -1   3  13       60.06       43.73     53.07 o
   0   3  13      424.24      367.44     32.57 o
   1   3  13      149.48      121.69     38.98 o
   2   3  13     1655.89     1615.99     78.14 o
   3   3  13     1580.58     1807.40     84.36 o
   4   3  13      940.57      847.25     62.22 o
   5   3  13     2324.68     2460.49    148.41 o
 -10   4  13      433.81      445.22     51.97 o
  -9   4  13       39.59       85.27     73.56 o
  -8   4  13      113.56      148.77     70.45 o
  -7   4  13       65.93       62.58     37.51 o
  -6   4  13       41.99       66.97     31.29 o
  -5   4  13      742.32      658.95     80.33 o
  -4   4  13      165.88      175.67     30.93 o
  -3   4  13     1103.68     1011.39     46.85 o
  -2   4  13       72.83       69.17     30.56 o
  -1   4  13     1054.58     1006.26     56.18 o
   0   4  13      298.36      286.56     41.54 o
   1   4  13      694.17      657.12     99.18 o
   2   4  13      987.78      950.45     68.62 o
   3   4  13       97.57      137.97     41.54 o
   4   4  13     1778.22     1684.43     83.26 o
 -10   5  13      571.06      581.18     54.17 o
  -9   5  13       38.65       10.98    111.62 o
  -8   5  13      234.40      298.64     56.54 o
  -7   5  13       91.38       -8.23     33.30 o
  -6   5  13     1204.55     1155.58     65.51 o
  -5   5  13        0.35       11.89     43.73 o
  -4   5  13      257.21      306.51     41.36 o
  -3   5  13      308.65      273.75     38.24 o
  -2   5  13     2986.19     3117.61     93.87 o
  -1   5  13     1131.75     1093.37     53.98 o
   0   5  13      372.22      304.31     48.86 o
   1   5  13     1103.68      948.81    109.98 o
   2   5  13      107.59       73.75     37.33 o
   4   5  13       34.64        8.05     42.45 o
  -9   6  13      477.49      587.22     69.17 o
  -8   6  13      183.24       86.92     37.70 o
  -7   6  13     1099.70      949.54     62.03 o
  -6   6  13       22.59       71.00     43.92 o
  -5   6  13     1228.87     1253.85     67.71 o
  -4   6  13       28.46       64.78     36.42 o
  -3   6  13      901.82      899.03     45.02 o
  -2   6  13      458.65      501.21     40.26 o
  -1   6  13      429.81      386.11     66.61 o
   0   6  13     3136.31     3135.17    113.82 o
   1   6  13       89.83       83.08     36.23 o
   2   6  13     1018.10     1039.02     67.71 o
   3   6  13        4.23      137.79     45.75 o
  -8   7  13      100.74      121.32     39.53 o
  -7   7  13      142.64      198.36     46.11 o
  -6   7  13      389.44      291.32     46.85 o
  -5   7  13      278.17      284.55     49.77 o
  -4   7  13     1501.65     1516.99     83.26 o
  -3   7  13      599.34      629.67     49.59 o
  -2   7  13      515.10      515.30    112.91 o
  -1   7  13     3419.65     3488.53    120.59 o
   0   7  13       84.29       53.98     37.88 o
   1   7  13     1116.00      971.86     67.16 o
  -6   8  13      189.13      171.83     40.99 o
  -5   8  13      797.34      830.41     66.79 o
  -4   8  13      286.57      294.80     49.22 o
  -3   8  13       10.51       85.82     76.67 o
  -2   8  13      962.59     1078.55     96.07 o
  -1   8  13       17.35        5.67     37.70 o
  -5 -10  14     1200.75     1319.91     93.33 o
  -4 -10  14        9.00       18.48     46.11 o
  -3 -10  14      249.87      272.11     57.28 o
  -2 -10  14       91.61       61.12     48.49 o
  -1 -10  14      111.62      136.51     50.14 o
   0 -10  14        8.05      -35.68     35.68 o
   1 -10  14       48.51      -39.16     39.16 o
  -6  -9  14     1922.07     1913.16     85.27 o
  -5  -9  14      406.75      332.31     47.21 o
  -4  -9  14       37.81       -7.50     35.13 o
  -3  -9  14     1046.43     1105.81     85.46 o
  -2  -9  14      161.88      105.22     45.02 o
  -1  -9  14      131.26      165.42     49.77 o
   0  -9  14       28.86      144.01     51.42 o
   1  -9  14      158.06      103.57     45.75 o
   2  -9  14      287.45      255.82     57.09 o
  -8  -8  14      544.36      629.30     60.57 o
  -7  -8  14     1631.55     1792.94     84.72 o
  -6  -8  14     1199.36     1176.26     68.62 o
  -5  -8  14       27.76       16.65     30.74 o
  -4  -8  14     2002.27     1907.13     82.53 o
  -3  -8  14        0.26      -30.74     30.74 o
  -2  -8  14      548.51      531.59     60.57 o
  -1  -8  14      390.82      336.52     57.28 o
   0  -8  14      179.78      229.65     56.00 o
   1  -8  14      641.58      479.07     61.12 o
   3  -8  14      737.26      587.95     70.09 o
  -9  -7  14      438.60      491.15    168.17 o
  -8  -7  14      353.67      340.18     47.58 o
  -7  -7  14     1511.21     1504.91     74.48 o
  -6  -7  14      176.10      178.96     38.98 o
  -5  -7  14      207.43      274.67     76.67 o
  -4  -7  14       43.79       48.31     36.60 o
  -3  -7  14       26.59       60.39     32.94 o
  -2  -7  14      533.89      526.65     78.69 o
  -1  -7  14      222.06      200.37     45.93 o
   0  -7  14      244.69      191.22     47.21 o
   2  -7  14     1122.79     1260.44     91.13 o
   3  -7  14      264.61      226.73     49.41 o
   4  -7  14     2879.97     2724.73    137.97 o
  -9  -6  14       19.23       83.63    101.01 o
  -8  -6  14      666.54      600.39     56.18 o
  -7  -6  14       34.05      104.30     41.36 o
  -6  -6  14       69.91       72.10     38.79 o
  -5  -6  14       10.50       36.05     32.39 o
  -4  -6  14       10.60       -8.05     30.56 o
  -3  -6  14       10.65      -21.04     31.84 o
  -2  -6  14        2.67       20.13     31.29 o
  -1  -6  14      856.16      885.49     96.80 o
   0  -6  14       55.86       19.95     88.02 o
   1  -6  14     1589.82     1646.91     99.73 o
   2  -6  14      182.72      121.87     35.50 o
   3  -6  14     1180.99     1290.45    159.93 o
   4  -6  14      551.47      528.84     47.39 o
 -10  -5  14       80.60      122.24     67.89 o
  -9  -5  14      290.00      456.74     80.33 o
  -8  -5  14       57.02       38.79     32.76 o
  -7  -5  14      134.73       57.82     36.23 o
  -6  -5  14       83.30      144.38     40.62 o
  -5  -5  14        0.85      -15.74     38.43 o
  -4  -5  14        5.48      -22.14     45.20 o
  -3  -5  14       18.86       10.61     35.13 o
  -2  -5  14      349.92      366.16     89.85 o
  -1  -5  14      157.36       77.77    100.83 o
   0  -5  14     1812.15     1820.21     68.80 o
   1  -5  14       17.36       42.82     25.44 o
   2  -5  14      617.36      665.35     48.31 o
   3  -5  14       14.08       37.15     77.04 o
   4  -5  14     1055.14      993.64     92.78 o
   5  -5  14     1198.51     1105.63     92.78 o
 -10  -4  14      983.02      947.34    110.71 o
  -9  -4  14        0.49      -24.15     24.15 o
  -8  -4  14      748.30      903.42     79.42 o
  -7  -4  14        7.72       58.74     86.01 o
  -6  -4  14      581.16      585.75     49.59 o
  -5  -4  14      541.93      533.97     51.97 o
  -4  -4  14        2.56        2.93     50.32 o
  -3  -4  14      108.52       93.51     27.27 o
  -2  -4  14      324.21      347.50     42.82 o
  -1  -4  14     3597.83     3653.04     97.35 o
   0  -4  14       91.94      100.83     28.00 o
   1  -4  14     1393.73     1383.22     58.19 o
   2  -4  14       26.02       31.11     29.83 o
   3  -4  14      150.47      188.11     39.16 o
   4  -4  14     2309.79     2348.86    120.04 o
   5  -4  14      363.31      377.33     60.75 o
 -10  -3  14       19.25       16.47     64.96 o
  -9  -3  14      124.12       77.59     30.74 o
  -8  -3  14       42.88       46.48     62.22 o
  -7  -3  14      472.72      517.13     49.41 o
  -6  -3  14     1084.08     1035.18     55.26 o
  -5  -3  14      580.39      556.47     87.10 o
  -4  -3  14      894.83      865.54     55.08 o
  -3  -3  14      112.82      114.73     29.83 o
  -2  -3  14     3531.83     3564.65     82.35 o
  -1  -3  14      559.13      492.61     32.94 o
   0  -3  14     1294.50     1369.68     59.29 o
   1  -3  14     1052.45     1069.03     71.92 o
   2  -3  14      234.89      267.90     30.56 o
   3  -3  14      487.46      466.81     38.24 o
   4  -3  14        0.19       25.80    102.47 o
   5  -3  14     1307.04     1381.76     81.80 o
 -10  -2  14      101.15       93.87     43.37 o
  -9  -2  14      386.94      452.90     55.26 o
  -8  -2  14       13.23       -1.28     30.19 o
  -7  -2  14     1347.17     1368.40     67.52 o
  -6  -2  14      195.33      192.87     33.12 o
  -5  -2  14      751.90      784.85     54.17 o
  -4  -2  14       48.09       70.63     39.89 o
  -3  -2  14     2046.56     2140.80     66.06 o
  -2  -2  14     1687.29     1633.74     53.25 o
  -1  -2  14     2986.57     2987.68     73.20 o
   0  -2  14     2177.79     2111.34     67.34 o
   1  -2  14        1.02        3.11     23.61 o
   2  -2  14     1953.67     2020.95     63.50 o
   3  -2  14      104.31       62.22     46.11 o
   4  -2  14       40.35      115.10     52.88 o
   5  -2  14       28.30      103.76     85.46 o
 -10  -1  14       24.53       19.58     30.93 o
  -9  -1  14      610.51      509.26     54.35 o
  -8  -1  14     1518.10     1612.51     72.46 o
  -7  -1  14      577.14      617.41     87.10 o
  -6  -1  14     3311.45     3251.74    104.67 o
  -5  -1  14      172.59      167.62     39.53 o
  -4  -1  14     2211.61     2101.10     63.31 o
  -3  -1  14      800.39      862.62     42.27 o
  -2  -1  14     3027.21     3162.81    102.29 o
  -1  -1  14      337.45      350.98     32.57 o
   0  -1  14      235.86      240.27     34.95 o
   1  -1  14      944.23      991.26     46.11 o
   2  -1  14        1.20       19.58     25.25 o
   3  -1  14       67.61       63.13     84.91 o
   4  -1  14      306.07      367.63     55.81 o
   5  -1  14      502.81      480.72     60.94 o
 -10   0  14      868.79      791.43     58.19 o
  -9   0  14      206.59      317.67     97.72 o
  -8   0  14      618.14      630.95     63.13 o
  -7   0  14     2462.26     2516.85     95.34 o
  -6   0  14       29.58       23.24     31.11 o
  -5   0  14     1943.51     1951.04     63.31 o
  -4   0  14       84.98       77.04     24.89 o
  -3   0  14      654.51      620.89     36.05 o
  -2   0  14      310.72      287.66     62.22 o
  -1   0  14      314.92      306.69     37.33 o
   0   0  14      366.23      383.91     36.78 o
   1   0  14        1.22      -15.92     34.77 o
   2   0  14        1.42      -41.72     45.56 o
   3   0  14      562.58      587.22     91.31 o
   4   0  14      426.19      395.44     48.31 o
   5   0  14      153.43      252.71     49.77 o
 -10   1  14      546.37      583.74     53.25 o
  -9   1  14       36.75       46.48     80.52 o
  -8   1  14     1768.52     1881.87     88.75 o
  -7   1  14      170.73      187.57     49.59 o
  -6   1  14     1025.43     1118.07     63.68 o
  -5   1  14      796.08      843.04     43.73 o
  -4   1  14       80.19       31.47     47.94 o
  -3   1  14      348.25      355.92     32.57 o
  -2   1  14       22.12       49.22     25.44 o
  -1   1  14      757.45      661.69     41.36 o
   0   1  14      177.26      212.45     28.55 o
   1   1  14       89.40       77.59     31.29 o
   2   1  14      350.63      327.74     48.31 o
   3   1  14      291.58      258.57     48.49 o
   4   1  14      678.79      637.72     79.42 o
 -10   2  14        2.55       15.74     30.56 o
  -9   2  14     1568.06     1542.24     77.22 o
  -8   2  14      177.60      231.12     51.97 o
  -7   2  14     2074.87     2156.18    122.79 o
  -6   2  14     1269.74     1473.80     91.68 o
  -5   2  14       25.73      -19.58     50.69 o
[truncated: 13,969 more chars]
